# Supplementary material for: Sperm chromatin condensation defects and IVF outcomes: a retrospective cohort study
Source: PeerJ. 2026 Jan 29;14:e20749. doi: 10.7717/peerj.20749 (PMC12861134; doi:10.7717/peerj.20749)
Supplement: Supplemental Information 6 [file peerj-14-20749-s006.xlsx]

## Sheet: Sheet1
SEQ	Sperm concentration	Semen volume	Total motility	Progressive sperm motility	Normal sperm morphology	Optimized sperm concentration	Optimized progressive sperm motility	Optimized progressive sperm motility	Female age	Male age	Sperm chromatin condensation defects	Stimulation protocol (1=Antagonist Long,2=PPOS,3=Mild stimulation,4=Ultra long,5=Modified long,6=Gentle stimulation)	Infertility duration (years)	Female BMI (kg/m2)	Baseline FSH (mIU/ml)	Baseline LH (mIU/mL)	Baseline E2 (pmol/L)	AMH (ng/mL)	AFC	Infertility factors(1=Female,2=Male,3=Combined,4=Unexplained)	Infertility types(1=Primary,2=Secondary)	Gn starting dose (IU)	Gn duration (days)	Total Gn (IU)	Trigger day LH (mIU/mL)	Trigger day E2 (pmol/L)	Trigger day P (nmol/L)	Endometrial thickness (mm)	Transfer types(1=Fresh,2=Frozen)	Embryos Transferred	High-quality embryos transferred	Clinical pregnancy(1=YES,0=NO)	Implanted embryos	Spontaneous abortion	Gestational age (weeks)	Neonatal anomalies	Live birth(1=YES,2=NO)	Oocytes retrieved	Mature oocytes (MII) rate (%)	Normally fertilized (2PN) embryos	Polyspermic Embryos	Total Fertilized Embryos	cleavage-stage embryos	2PN cleavage-stage embryos	Usable embryos	High-quality embryos	Number of blastocyst cultures	Number of blastocysts formed
229	67	2	42	39	6	52	87	84	35	36	33	2	1	26	5.7	2.43	153.93	NA	19	1	1	225	11	2062.5	0.99	25555.6	7.93	11	2	1	1	0	0	NA	NA	NA	0	20	20	20	0	20	20	20	19	6	15	9
240	79	2	46	42	2	57	80	78	36	39	38.3	2	4	18.2	5.32	1.62	257.87	NA	6	2	2	300	12	3525	3.17	3170.73	2.1	11	1	2	2	1	1	0	38.5	0	1	3	3	3	0	3	3	3	3	3	NA	NA
314	38	4	45	40	5	61	75	71	28	33	15	2	2	20.31	5.38	4.23	100.87	NA	19	1	1	150	11	1650	0.81	11128	1.32	11	1	2	0	1	2	0	40	0	1	11	11	10	0	11	11	10	10	7	8	4
336	23	1.5	33	23	2	11	82	76	38	37	22	2	1.5	21.88	3.86	3.8	182.88	NA	24	2	2	162.5	10	1462.5	1.65	17335	3.1	6	1	1	1	0	0	NA	NA	NA	0	22	14	10	0	11	11	10	9	3	7	5
342	32	2	45	39	4	25	84	80	38	46	7	2	3	22.64	5.11	2.35	239.93	NA	11	4	1	225	12	2550	1.86	10560	2.62	10	1	2	2	0	0	NA	NA	NA	0	15	14	14	0	14	14	14	14	5	NA	NA
380	57	2	39	32	2	37	87	83	37	37	17.5	5	3	21.14	6.02	3.28	126.6	NA	11	1	2	300	12	3187.5	2.21	10655	3.62	14	1	2	1	1	1	0	39.5	0	1	8	8	8	0	8	8	8	8	1	NA	NA
437	82	0.6	44	36	7	29	82	79	36	36	11	7	1	19.21	7.74	4.4	213.3	NA	4	1	2	150	6	825	2.05	3150	1.97	6.5	2	1	1	0	0	NA	NA	NA	0	1	1	1	0	1	1	1	1	1	NA	NA
445	13	3	41	21	1	15	83	80	37	38	14.5	5	10	18.47	5.88	6.69	205.5	1.95	14	3	2	112.5	17	2437.5	1.08	16079	3.22	8.8	1	1	0	0	0	NA	NA	NA	0	11	9	6	0	7	7	6	1	0	1	0
468	45	3	49	41	2	76	89	85	30	30	5.5	1	6	22.07	7.13	1.94	265.01	NA	14	1	1	225	7	1500	3.33	6024	1.84	8	1	2	0	1	1	0	37.5	0	1	4	4	4	0	4	4	4	3	0	NA	NA
602	59	2	54	38	1	45	82	76	27	28	17.4	3	6	20.54	23.76	17.2	106.6	1.16	4	1	1	150	9	1350	8.22	1560	25.54	7	2	2	1	1	1	0	39.5	0	1	1	1	1	0	1	1	1	1	1	NA	NA
628	24	2	20	13	3	15	70	68	32	37	55.2	2	4	21.07	8.35	8.58	163	1.14	12	1	1	150	12	2000	0.92	7496	2	11	1	2	0	0	0	NA	NA	NA	0	8	8	7	0	8	8	7	7	0	1	1
638	78	2	46	37	2	59	85	81	25	32	11	3	4	21.49	9.76	3.2	182.1	3.11	9	2	1	187.5	15	2662.5	2.61	18270	2.24	7	2	2	2	1	2	0	36.5	0	1	9	9	6	0	6	6	6	6	5	NA	NA
639	25	4	61	45	0.5	23	87	85	31	31	8.5	1	5	19.73	9.14	8.22	237	2.18	7	1	1	225	12	2550	3.26	15122	3.36	10	1	2	2	1	1	0	38	NA	0	10	9	7	0	7	7	7	7	4	NA	NA
667	28	3	38	23	5	21	74	72	39	39	15.5	3	1	21.25	7.71	4.25	193.03	0.863	6	3	2	225	17	3675	2.27	6605	0.42	6	2	2	1	1	2	0	37.5	0	1	4	4	2	1	3	3	2	2	1	NA	NA
678	31	3	52	42	2	33	88	85	27	27	18	5	2.5	18.43	4.06	4.08	214.4	4.92	17	1	2	112.5	9	962.5	0.75	12015	3.53	7	2	1	1	1	1	1	NA	NA	0	15	12	10	1	11	10	9	9	6	7	7
683	72	1.5	42	38	5	70	79	75	28	35	15.8	1	0	18.83	7.98	11.74	239	3.34	10	1	2	200	12	2300	2.12	13102	1.82	14	1	1	1	1	1	0	38.5	0	1	12	11	6	4	11	11	6	6	1	4	3
697	94	2	33	26	4	69	88	83	36	41	15	1	1	18.43	19.12	9.12	151.6	0.306	4	2	2	225	5	1100	6.23	5011	58.41	6.7	2	2	1	1	1	0	38.5	0	1	2	2	1	0	1	1	1	1	1	NA	NA
708	101	2	57	31	4	51	90	86	34	39	24.5	1	3	35.35	11.82	4.8	87.2	1.23	5	1	1	300	11	3450	2.5	4396	0.863	9.6	1	2	1	1	2	1	NA	NA	0	5	5	3	1	5	5	3	2	1	NA	NA
711	19	2.5	27	19	5	17	69	56	41	45	7	7	5	24.89	9.2	3.23	141.7	0.662	6	1	2	150	9	1350	4.78	6770	1.78	3	2	2	2	0	0	NA	NA	NA	0	2	2	1	1	2	2	1	1	1	NA	NA
735	57	3	78	64	10	104	89	83	29	28	12.5	1	2	22.17	7.75	8.62	104.9	5.63	24	1	1	112.5	9	850	2.43	25504	0.931	9.5	2	1	1	1	1	0	35.5	0	1	21	21	21	0	21	21	21	21	13	19	18
741	176	1.5	68	43	4	97	89	83	41	43	15	4	3.5	22.95	7.33	5.44	333.3	0.329	2	1	2	150	4	600	NA	NA	NA	7	2	2	2	1	2	0	36.5	0	1	1	1	1	0	1	1	1	1	1	NA	NA
801	36	2	41	33	4	42	70	65	24	27	17.5	5	2	20.4	5.62	7.25	82.41	5.71	31	1	1	75	11	900	1.23	7009	0.752	11	1	2	0	0	0	NA	NA	NA	0	10	10	6	0	7	7	6	6	0	NA	NA
812	18	3	41	29	2	54	91	81	32	27	23.5	5	10	19.31	5.3	6.58	172.2	4.74	17	1	1	100	11	1100	0.56	13874	1.23	10	2	2	0	0	0	NA	NA	NA	0	13	12	6	2	9	9	6	5	0	1	1
851	56	2.5	52	43	4.3	49	89	86	31	30	15.5	5	1	21.42	7.29	5.53	169.3	3.9	20	1	2	112.5	13	1587.5	NA	4966	0.907	6.5	2	1	1	0	0	NA	NA	NA	0	9	9	8	0	9	9	8	8	4	6	3
898	35	2	44	31	1.5	47	79	66	34	33	25	4	2	21.89	6.27	15.56	233.4	18.71	27	1	1	75	6	450	3.86	4192	2.52	9	2	2	2	0	0	NA	NA	NA	0	5	5	5	0	5	5	5	4	2	NA	NA
918	64	2	74	56	0.5	53	88	83	33	31	12	5	1	23.32	5.97	6.3	204.1	3.32	30	1	2	112.5	15	1912.5	1.21	8977	2.12	10	2	2	2	1	1	1	NA	NA	0	11	11	10	1	11	11	10	7	4	5	2
967	109	2	30	18	4	77	78	75	28	31	20	5	10	19.69	5.47	5.24	126.8	4.07	27	1	2	100	11	1187.5	1.55	20613	2.23	13	2	2	2	0	0	NA	NA	NA	0	13	9	4	0	6	6	4	4	3	2	2
1045	105	2	28	19	10	51	79	77	31	35	8	2	3	19.01	3.44	5.2	150.47	2.41	2	2	2	125	12	1425	2.59	21673	3.18	3.6	1	1	1	1	1	0	36	0	1	14	14	13	1	14	14	13	11	2	9	7
1056	21	2	43	38	6	16	87	81	39	44	22.5	3	3	18.44	5.97	4.01	599.7	0.373	5	1	2	225	5	1125	3.14	2752	NA	6	2	2	1	0	0	NA	NA	NA	0	2	2	2	0	2	2	2	2	1	NA	NA
1070	32	3	41	36	4	40	86	83	29	30	44	2	5	18.63	7.24	7.55	113	2.85	13	1	1	112.5	11	1387.5	5.41	7490	1.2	9.5	1	2	1	1	1	0	39.5	0	1	7	7	4	2	7	7	4	2	1	NA	NA
1098	75	1.5	42	30	2.5	64	83	80	28	27	7	6	3	19.66	6.46	4.04	141.4	4.92	17	1	1	87.5	14	1550	2.5	10345	0.728	13	1	2	2	1	2	1	NA	NA	0	14	11	8	1	11	11	8	8	3	1	1
1121	23	3	55	47	5.5	26	89	87	33	33	13	5	5	20.71	5.65	4.82	119.72	4.14	20	1	1	100	14	1437.5	0.74	10177	1.46	10.5	1	1	1	0	0	NA	NA	NA	0	10	9	8	1	9	9	8	7	1	7	4
1127	71	2	72	57	7	81	87	85	33	33	17.5	4	1	21.79	9.06	5.89	106.3	0.881	3	1	2	150	12	1725	5.99	14714	2.46	5.6	2	2	0	0	0	NA	NA	NA	0	4	4	2	2	4	4	2	2	0	NA	NA
1137	19	3.5	39	35	4.5	33	81	75	33	39	16.9	5	7	17.47	8.55	10.28	211.2	2.77	8	1	1	150	11	1575	1.8	4661	0.801	15	1	1	1	1	1	0	38.5	0	1	2	2	1	1	2	2	1	1	1	NA	NA
1166	22	3	44	35	3.9	31	86	82	31	36	26	5	3	21.87	5.5	5.92	25.5	7.63	21	2	1	87.5	16	1575	1.49	21899	2.08	15	2	1	1	1	1	0	37.5	0	1	11	10	9	1	10	10	9	7	6	8	6
1174	33	4	47	37	2.5	57	74	70	44	49	7.5	4	1	21.93	9.52	3.63	170	0.525	3	1	2	150	10	1425	6.72	4864	0.966	13	2	2	0	0	0	NA	NA	NA	0	3	3	3	0	3	3	3	3	0	NA	NA
1194	38	1.5	24	12	1.5	23	75	70	42	40	35.7	4	3	21.41	10.3	4.98	97.81	0.679	5	2	2	150	9	1275	5.33	5301	1.21	4	2	2	2	0	0	NA	NA	NA	0	3	3	3	0	3	3	3	3	2	NA	NA
1204	47	1.5	59	56	5.5	42	88	83	31	32	10	1	4	19.73	8.99	8.52	164.8	0.752	9	2	1	200	10	1662.5	3.02	8866	4.03	7	2	1	1	0	0	NA	NA	NA	0	5	5	2	1	5	5	2	1	1	1	0
1303	63	3	60	40	6	71	89	86	26	27	16.5	5	7	20.4	9.19	3.79	135.7	1.79	18	1	1	112.5	13	1512.5	1.5	13255	2.87	8	1	2	0	0	0	NA	NA	NA	0	13	11	10	1	11	11	10	6	0	1	1
1328	53	2	63	45	4	46	85	79	25	29	52	2	1	19.23	6.44	4.69	73.86	1.04	6	1	2	150	12	1800	2.96	6165	1.48	11	1	1	1	0	0	NA	NA	NA	0	3	3	2	0	3	3	2	3	2	1	1
1334	54	3	59	55	3	105	92	90	40	41	28.5	3	2	23.92	6.73	4.34	117.44	2.53	10	1	2	225	13	3600	NA	12256	NA	6	2	1	1	0	0	NA	NA	NA	0	8	7	0	3	7	7	0	2	0	4	3
1341	172	2	43	32	4	89	82	76	31	45	17	6	2	20.25	5.04	4.62	170.9	2.48	22	4	2	112.5	15	1937.5	0.42	13567	2.06	NA	2	2	2	0	0	NA	NA	NA	0	16	16	9	2	14	14	9	8	3	2	2
1357	25	3	64	57	1	41	92	88	29	31	17	4	2	20.22	10.73	6.23	156.2	0.874	4	3	1	150	10	1425	3.17	8941	1.44	9	2	2	0	1	1	0	NA	NA	0	5	5	5	0	5	5	5	4	0	NA	NA
1436	26	3	43	35	7	23	85	83	38	49	26.5	1	7	22.89	4.38	2.41	91.67	1.25	15	3	2	225	10	2175	1.76	15702	6.37	5	2	2	2	0	0	NA	NA	NA	0	11	10	8	1	10	10	8	7	5	NA	NA
1444	44	1.5	34	26	1	24	83	80	27	30	32.5	6	3	17.78	5.9	7.06	99.55	7.8	27	3	1	87.5	12	1150	2.19	21273	2.6	12	2	2	2	1	1	1	NA	NA	0	7	7	7	0	7	7	7	4	2	NA	NA
1484	109	1.5	29	19	4.5	36	91	89	28	32	20	1	5	21.54	5.63	5.94	94.58	7.41	24	1	2	112.5	10	1237.5	12.23	12178	1.5	9	1	1	1	1	1	0	38.5	0	1	12	12	11	1	12	12	11	9	3	NA	NA
1486	25	3	67	53	3	43	84	82	23	32	18	6	3	16.95	5.91	7.83	183.7	4.51	13	3	1	175	12	2100	1.67	7905	2.88	9	1	1	0	0	0	NA	NA	NA	0	9	8	6	0	7	7	6	7	0	1	0
1499	87	2	42	30	1.5	66	86	82	37	35	14.5	6	10	21.84	8.59	7.83	71.94	3.74	21	4	1	150	15	3600	2.49	10760	1.32	12	1	2	0	0	0	NA	NA	NA	0	12	12	6	5	12	12	6	2	0	NA	NA
1538	18	2	42	34	1	21	83	76	41	43	18.7	1	2	28.62	9.25	6.32	102	0.698	11	3	2	300	13	3825	4.34	5124	0.778	14	1	2	0	0	0	NA	NA	NA	0	3	3	3	0	3	3	3	2	0	1	0
1578	42	2.5	58	51	8	40	92	90	27	22	19.1	1	1	18.97	4.85	5.08	222.9	7.08	38	1	1	100	10	1012.5	1.34	16806	1.62	14.5	2	2	2	1	1	0	39.5	0	1	21	19	12	7	19	19	12	10	3	NA	NA
1641	54	2	57	46	5.5	73	84	80	37	36	20.5	4	8	20.25	8.91	6.58	215.4	0.444	5	1	2	150	9	1350	4.7	3543	0.369	5.6	2	2	0	0	0	NA	NA	NA	0	2	2	2	0	2	2	2	2	0	NA	NA
1679	29	2	41	24	0.5	26	72	70	26	31	40.5	1	2	22.47	7.05	19.11	171.5	9.83	46	2	1	100	9	950	4.86	10457	0.677	9	1	2	0	0	0	NA	NA	NA	0	5	4	3	1	4	4	3	3	0	NA	NA
1723	33	0.5	39	29	1.5	20	76	72	31	34	37.5	2	3	25	8.55	4.11	167.5	1.83	10	3	2	200	17	5075	0.72	6877	2.94	10	1	2	2	1	1	0	39.5	0	1	9	9	7	2	9	9	7	7	3	NA	NA
1737	40	3	66	58	6	66	87	83	32	40	27	2	0.5	20.27	6.27	5.14	148.66	3.36	21	1	2	112.5	12	1275	0.96	9323	3.12	4.7	2	2	2	0	0	NA	NA	NA	0	11	10	7	1	10	10	7	7	1	3	2
1761	34	3	32	28	2	36	87	85	33	36	16	6	3	26.4	5.57	4.75	87.15	2.73	24	3	1	150	21	4700	0.89	5979	3	11	1	2	2	1	2	0	37.5	0	1	12	11	9	0	9	9	9	8	2	NA	NA
1764	27	3	38	33	3.5	23	82	80	28	30	12.5	2	1.5	18.14	3.19	5.78	332.9	4.74	19	3	2	125	12	1775	1.51	16929	4.98	7	2	1	1	0	0	NA	NA	NA	0	12	10	9	1	10	10	9	9	6	7	6
1787	42	2	48	43	2	46	89	87	29	29	11.5	1	1	22.6	9.18	9.75	124.8	4.54	21	1	2	137.5	11	1450	1.81	7813	2.18	9	1	1	1	1	1	0	37.5	0	1	4	3	2	0	2	2	2	2	2	NA	NA
1793	121	1	63	41	4	88	83	79	40	39	19	1	2	19.14	7.87	5.85	152.45	2.62	12	1	1	225	11	2475	2.26	10833	5.99	11.7	2	2	2	0	0	NA	NA	NA	0	6	5	4	1	5	5	4	3	3	1	0
1820	95	1	83	74	11	79	87	84	26	31	12.5	2	4	25.97	7	4.46	65.01	1.48	14	2	1	300	12	3600	2.49	8209	1.55	16	1	2	0	0	0	NA	NA	NA	0	9	9	8	0	8	8	8	4	0	NA	NA
1848	83	2	68	46	4	56	86	84	31	33	19	2	2	19.35	5.38	6.15	280.1	2.54	13	1	1	150	12	1625	2.85	12409	2.76	8	1	2	0	1	1	0	40	0	1	12	9	9	0	9	9	9	6	0	NA	NA
1857	22	3	50	40	5.5	40	95	85	26	29	45	5	1.5	24.88	6.92	3.6	83.88	3.25	17	1	2	112.5	15	2050	1.04	8925	2.47	9.2	1	2	0	0	0	NA	NA	NA	0	5	5	4	1	5	5	4	3	0	1	0
1863	36	3	52	47	2	43	86	83	32	31	1.3	2	3	21.77	4.92	2.93	86.26	2.29	14	2	1	125	10	1912.5	1.84	7446	7.78	12	1	2	2	1	2	0	39.5	0	1	14	10	7	0	7	7	7	6	4	NA	NA
1887	86	2	64	56	8	89	85	81	33	39	18	1	9	28.12	5.63	2.89	99.7	3.06	16	1	2	225	10	1975	0.4	8959	1.15	15	2	2	2	0	0	NA	NA	NA	0	16	12	9	3	12	12	9	7	3	2	0
1901	38	2	66	51	4	43	92	90	28	30	45.5	1	6	22.89	4.55	3.98	75.64	23	62	1	1	100	16	2137.5	2.29	17739	1.24	8.5	1	1	1	1	1	0	33.5	0	1	17	16	14	2	16	16	14	14	11	12	11
1909	135	3	76	58	9	156	92	89	31	34	33.5	2	1	20.81	6.12	5.62	223.8	5.87	24	1	2	112.5	11	1362.5	2.52	8264	1.68	8	1	1	1	1	1	0	37.5	0	1	16	15	9	2	13	13	9	5	1	3	1
1929	34	3	32	25	4.5	36	83	80	30	32	40.5	1	2	29.11	8.01	5.52	197.2	3.15	3	1	1	200	11	2050	4.87	19330	2.4	11	1	2	0	0	0	NA	NA	NA	0	14	11	9	0	11	11	9	2	0	NA	NA
1937	49	2	35	27	5.5	33	90	88	32	32	43	2	4	20.96	6.47	10.83	181.2	6.76	29	2	1	100	14	1550	3.25	13847	1.63	11	1	2	1	0	0	NA	NA	NA	0	9	6	6	0	6	6	6	6	2	NA	NA
1965	130	3	68	51	3.5	144	92	90	29	33	28.5	1	2	19.56	7.89	10.12	121.7	5.11	20	1	1	125	12	1450	4.65	7089	0.57	13.6	1	2	1	1	2	0	37.5	0	1	7	7	3	2	5	5	3	3	1	NA	NA
1974	36	3	52	47	3	53	86	84	30	29	27.6	1	1	22.56	6.96	7.25	89.64	1.63	10	2	1	187.5	9	1725	6.65	8233	3.25	14	1	2	2	0	0	NA	NA	NA	0	9	9	8	0	9	9	8	7	2	NA	NA
1984	23	2	37	26	2	16	83	79	30	32	32.5	5	4	19.73	6.16	6.54	183.9	6.89	18	2	1	100	12	1250	NA	8206	0.45	10	1	1	1	1	1	0	39.5	0	1	13	9	7	1	8	8	7	7	4	NA	NA
1997	72	3	32	20	1	84	79	77	35	41	13.5	1	2	21.76	4.78	8.61	183.6	9.01	42	2	2	112.5	9	937.5	1.86	25883	3.63	10	2	1	1	1	1	0	38	0	1	33	30	25	2	29	29	25	17	4	15	6
1999	33	3	75	53	0.5	45	92	90	35	37	25.5	1	1	24.79	5.3	12.03	134.3	4.45	39	1	1	187.5	8	1362.5	3.17	20795	2.23	11.8	2	1	1	0	0	NA	NA	NA	0	20	20	17	2	20	20	17	13	9	11	10
2002	61	3	65	50	3	73	92	90	33	29	13.5	1	1	21.5	7.52	8.64	115.9	4.9	26	1	1	112.5	10	1137.5	0.97	6421	1.16	13	1	2	2	0	0	NA	NA	NA	0	9	9	6	1	8	8	6	4	2	NA	NA
2003	96	2	50	37	5	93	82	74	34	36	24	4	1	21.7	21.52	3.77	146.1	0.536	6	1	2	150	11	1650	2.06	13200	1.37	5	2	2	2	1	2	0	39.5	0	1	6	6	6	0	6	6	6	4	2	NA	NA
2005	11	3	63	59	3.5	46	91	89	28	34	31.5	6	3	25.72	7.33	12.7	146.1	5.11	40	1	1	125	16	2887.5	0.49	4643	0.76	16	1	2	1	0	0	NA	NA	NA	0	11	8	6	2	8	8	6	6	1	NA	NA
2006	39	2	47	42	5	32	87	82	30	30	33	5	1	21.45	7.23	5.34	155.3	4.31	15	1	1	112.5	9	987.5	2.73	11776	1.56	11	1	1	1	1	1	1	NA	NA	0	8	8	6	2	8	8	6	5	4	NA	NA
2015	39	2	72	51	1.5	46	89	87	26	31	28	2	2	21.74	6.15	5.22	148.1	2.58	23	2	1	112.5	11	1425	2.21	10833	2.09	11.6	2	2	2	1	1	0	40	0	1	19	17	13	1	17	17	13	9	4	1	1
2017	48	3	38	24	1	32	83	81	28	32	14	2	2	23.16	4.91	4.75	94.9	3.12	17	2	1	112.5	12	1325	1.83	18443	1.94	12	2	1	0	0	0	NA	NA	NA	0	14	3	1	0	1	1	1	1	0	NA	NA
2026	95	3	69	54	2	90	91	89	27	29	23.5	2	2	23.6	6.35	4.13	180.9	2.13	15	1	2	225	12	2700	1.75	15378	5	18	2	1	1	1	1	0	38	0	1	16	16	11	4	15	15	11	11	7	9	7
2030	56	3	53	35	1	45	91	89	35	36	72.5	1	4	22.27	7.5	7.38	117	NA	43	2	1	100	10	975	1.91	8003	1.5	8	1	2	2	1	1	1	NA	NA	0	10	6	6	0	6	6	6	5	2	1	1
2033	8	1.5	28	24	1.5	10	64	60	30	28	20	2	3	19.66	7	10.98	122.2	4.08	21	2	1	100	11	1025	NA	31392	2.81	15	2	1	1	1	1	0	40	0	1	18	17	14	2	17	17	14	14	9	12	12
2034	51	2	51	39	4	74	77	72	30	29	21.5	2	7.5	25.35	5.66	5.37	111.8	2.76	15	1	1	187.5	10	1687.5	3.18	21349	3.18	10.6	1	1	1	0	0	NA	NA	NA	0	13	10	9	1	10	10	9	6	2	1	0
2040	47	3	62	46	8	53	92	90	30	30	16.5	1	2	26.7	6.1	4.66	53.14	3.36	19	1	1	150	13	1862.5	1.6	18300	1.8	10	2	2	2	0	0	NA	NA	NA	0	9	9	8	1	9	9	8	5	1	2	1
2041	NA	NA	NA	NA	4	NA	NA	NA	25	30	18	1	4	25.97	6.39	4.53	102.9	3.05	13	1	1	200	10	2150	3.12	10125	2.17	8	2	2	2	0	0	NA	NA	NA	0	11	11	11	0	11	11	11	9	3	3	2
2051	53	3	32	24	1	43	88	78	33	35	48	1	5	19.72	6.54	8.79	170.9	2.71	11	2	1	187.5	10	1725	1.67	11908	2.8	6.4	1	1	1	1	1	1	NA	NA	0	14	14	12	1	13	13	12	12	7	10	10
2055	104	3	67	45	4	109	90	88	40	40	6	4	3	27.22	10.38	3.72	170.9	0.983	5	1	2	150	12	1725	9.72	5425	0.73	4	2	2	0	1	2	0	34.5	0	1	6	6	4	1	5	5	4	4	0	NA	NA
2064	82	1.5	31	20	3.5	41	73	70	28	26	16.5	2	1.5	21.1	6.26	9.12	243.2	3.76	25	3	1	112.5	15	1687.5	1.62	22812	2.06	14	1	1	1	1	1	0	37.5	0	1	17	14	9	0	10	10	9	9	1	2	0
2069	120	2	37	30	4	79	88	83	30	30	14.5	2	4.5	23.85	4.68	5.23	132.8	1.32	19	1	1	137.5	13	2287.5	1.71	9199	1.37	NA	1	1	1	0	0	NA	NA	NA	0	12	11	10	1	11	11	10	8	1	NA	NA
2071	10	3	31	27	1	12	74	72	35	44	28.5	1	7	31.53	4.26	5.31	140.5	9.1	49	2	1	200	10	1912.5	1.57	28270	7.26	8.5	2	1	1	0	0	NA	NA	NA	0	25	23	20	2	23	22	20	19	5	17	11
2072	42	3	58	46	6	64	88	83	33	36	21	2	1	23.03	6.23	5.56	104.3	3.12	14	1	2	150	13	2187.5	2.03	12704	0.93	14	1	2	0	0	0	NA	NA	NA	0	15	11	9	1	10	10	9	9	0	3	1
2079	91	2	42	33	6	78	83	79	34	30	14.5	2	2	25.35	6.9	6.27	118.1	1.24	14	1	1	150	12	2050	1.63	14069	1.29	13	1	1	1	1	1	0	39.5	0	1	17	17	15	0	16	15	14	12	7	10	9
2081	33	3	37	29	4	42	79	75	38	43	26	1	1	25.4	5.98	4.33	113.3	4.08	15	2	2	225	8	1775	NA	4172	2.13	14.3	2	2	0	0	0	NA	NA	NA	0	3	3	3	0	3	3	3	2	0	1	0
2084	76	2	54	38	3	63	78	73	33	34	33	2	4	27.56	7.46	3.3	104.7	1.63	12	2	1	200	10	2175	NA	4824	0.88	11	1	2	0	0	0	NA	NA	NA	0	5	4	2	2	4	4	2	2	0	NA	NA
2099	20	4	52	42	9	46	82	78	39	33	8.5	1	3	24.11	7.75	5.48	173.9	1.24	6	1	2	225	10	2137.5	NA	13870	2.34	8.2	1	2	1	0	0	NA	NA	NA	0	8	8	7	1	8	8	7	4	1	NA	NA
2105	34	2.7	55	43	4	120	94	90	25	30	31.5	1	5	28.52	7.11	6.39	107.4	5.35	32	1	2	200	11	2400	NA	16663	2.81	12	1	1	0	1	1	0	40	0	1	18	16	11	1	16	16	11	8	0	10	6
2108	43	3	17	10	2.5	20	72	69	31	30	40	2	1	24.03	6.28	7.74	104.9	3.98	12	1	2	112.5	13	1675	2.39	12759	0.69	10	1	1	1	0	0	NA	NA	NA	0	9	6	4	0	4	4	4	4	1	NA	NA
2111	42	2	48	41	2	38	84	80	31	32	23	2	2	16.42	4.96	5.57	202.9	1.7	10	1	2	100	13	1262.5	NA	20373	3.03	8.9	2	2	2	1	1	0	37.5	0	1	20	17	14	1	17	17	14	14	4	6	2
2113	42	3	40	35	4	38	78	75	36	39	15.5	2	5	23.5	5.65	5.18	177.8	2.34	14	1	1	187.5	11	1987.5	NA	8715	1.18	11.6	1	2	2	1	1	1	NA	NA	0	10	9	7	0	8	8	7	7	4	NA	NA
2115	30	3	41	39	1	32	77	74	40	41	50	1	3	25.64	5.08	8.03	74.54	2.93	4	2	1	300	11	3225	NA	4886	1.76	9.3	1	1	1	0	0	NA	NA	NA	0	9	5	1	0	2	2	1	1	1	NA	NA
2119	19	1.8	28	21	4	15	54	52	38	41	33	1	2	20.68	5.41	5.22	138.8	4.68	19	2	2	225	12	2400	0.8	14331	5.47	10	1	1	1	0	0	NA	NA	NA	0	13	13	13	0	13	13	13	12	6	11	9
2121	30	2	58	50	5	27	81	76	28	29	25	1	3	19.19	5.34	6.96	175.5	5.92	24	1	1	112.5	12	1550	NA	21101	2.3	13.5	1	1	1	1	1	0	38.5	0	1	13	13	13	0	13	13	13	13	11	11	10
2122	124	3.5	44	35	5.5	178	91	86	34	37	18.5	5	1	20.38	6.6	9.32	322.3	5.54	21	1	2	112.5	13	1450	NA	8562	1.53	8.7	1	2	1	0	0	NA	NA	NA	0	10	6	5	1	6	6	5	2	1	NA	NA
2128	63	2	52	42	1	46	82	78	30	37	31.8	1	7	21.19	6.75	5.7	124.5	4.44	26	2	1	112.5	8	900	1.56	6263	0.73	12	1	1	0	0	0	NA	NA	NA	0	6	5	1	0	1	1	1	1	0	NA	NA
2133	105	2.5	41	36	5	84	79	77	32	41	14	1	4	22.95	7.07	6.82	224	3.8	21	4	2	187.5	10	1875	NA	12807	3.16	13	1	1	1	0	0	NA	NA	NA	0	19	14	12	0	13	13	12	10	2	NA	NA
2134	94	3	31	22	2	51	86	83	33	35	28.5	4	1	19.96	16.01	4.74	90.72	0.551	0	1	1	150	10	1425	5.59	3362	2.56	4.7	2	2	0	1	1	0	39.5	0	1	2	2	2	0	2	2	2	2	0	NA	NA
2144	63	2	39	30	5.5	56	82	77	28	27	19	1	3	21.53	6.2	4.86	173.2	5.09	24	1	1	112.5	8	900	NA	19212	2.16	11	1	1	1	1	1	1	NA	NA	0	12	12	11	1	12	12	11	11	6	9	7
2145	112	0.5	59	53	6	41	79	76	37	38	23	2	6	24.08	7.95	5.46	128.9	3.26	11	1	2	187.5	14	2512.5	NA	22602	1.26	11	2	1	0	0	0	NA	NA	NA	0	21	21	15	1	21	21	15	14	6	14	7
2146	25	4	44	32	0.5	31	74	72	31	33	16.5	4	2	29.29	3.82	2.69	229.4	0.981	6	2	2	225	10	2100	NA	6351	1.55	14	2	2	2	0	0	NA	NA	NA	0	7	7	5	0	6	6	5	5	4	NA	NA
2150	33	3	28	16	4.5	24	75	70	26	31	33	1	2	24.28	5.98	6.44	106.3	4.66	19	2	2	187.5	9	1437.5	NA	18280	2.28	10	2	2	2	1	2	0	35.5	0	1	29	15	13	0	13	13	13	10	5	4	1
2157	99	2	23	16	1	47	74	71	34	52	17.5	1	3	21.85	6.13	5.18	118.2	6.34	35	2	2	137.5	11	1762.5	NA	8399	0.61	15	2	2	2	1	2	1	NA	NA	0	17	17	16	0	17	17	16	16	9	14	12
2162	107	2	39	24	4	65	78	75	35	36	7.5	1	7	22.96	8.45	9.72	110.9	8.55	26	1	2	125	13	1575	NA	8435	0.47	9.4	1	1	1	1	1	0	38	0	1	12	12	9	2	11	11	9	9	9	5	5
2182	42	4	29	24	2	50	80	77	34	43	14	1	3	23	5.34	3.92	120.2	3.3	18	2	2	225	8	1762.5	NA	14785	2.97	10	2	1	1	1	1	0	40	0	1	11	9	8	0	9	9	8	7	4	NA	NA
2189	91	3	58	50	3	77	93	91	20	22	12	1	2	22.3	5.78	4.08	99.54	3.5	23	1	1	125	11	2225	2.56	9017	3.79	13	1	2	0	1	2	0	32.5	0	1	12	10	5	1	6	6	5	5	0	NA	NA
2191	94	2	48	34	5	52	87	85	28	31	21.5	1	1	19.85	5.27	3.86	118.2	3.34	15	1	2	112.5	11	1187.5	NA	6443	1.91	2	1	1	1	0	0	NA	NA	NA	0	15	15	14	1	15	15	14	13	6	11	11
2197	136	2	32	28	3.5	94	80	75	28	28	6.5	1	7	24.62	5.38	9.61	565.8	1.62	11	1	2	225	11	2275	3.79	8515	3.39	10	2	1	1	1	1	0	39.5	0	1	8	8	4	1	8	8	4	5	4	3	3
2199	52	2	37	33	3	31	85	77	34	38	6	1	1	29.16	7.19	15.45	184	5.51	28	3	2	225	12	3375	NA	18606	2.01	12	1	2	2	1	2	0	35	0	1	8	8	8	0	8	8	8	8	3	NA	NA
2207	37	4	23	12	4	24	74	70	31	33	17.5	1	1	21.07	7.3	4.83	213.3	2.19	7	2	2	225	11	2325	3.86	3959	1.74	10	1	1	0	0	0	NA	NA	NA	0	2	2	1	0	1	1	1	1	0	NA	NA
2226	29	4	46	36	3	49	87	83	33	30	14	2	8	20.36	7.71	5.11	208.6	2.08	12	1	2	125	12	1700	0.81	10845	5.53	9	1	1	1	1	1	1	NA	NA	0	11	10	9	0	9	9	9	9	5	7	4
2234	24	3	51	41	6	36	91	88	32	31	20.5	1	5	23.91	8.04	11.82	123.6	2.5	10	1	2	200	12	2575	1.18	20932	4	8.5	1	1	0	1	1	0	30.5	1	1	15	15	10	2	14	13	10	11	8	11	8
2242	20	3	19	17	4	13	75	72	28	31	30.5	1	2	19.72	6.6	5.4	68.22	2.13	13	3	1	125	12	1725	NA	9580	3.67	11	1	1	1	1	1	0	40	0	1	13	13	10	2	12	12	10	8	3	NA	NA
2243	46	1.8	54	42	2.5	38	83	79	34	34	23.5	1	1	21.87	5.91	6.21	98.27	3.72	20	1	2	150	11	1575	NA	7600	3.05	15	2	1	1	1	1	0	35.5	0	1	8	8	7	0	8	8	7	7	4	6	4
2255	30	2.5	60	46	7	42	88	86	29	30	21	2	2	18.24	8.03	0.552	26.18	2.21	11	1	1	112.5	11	1312.5	2.16	17296	2.43	12	2	2	0	0	0	NA	NA	NA	0	10	10	4	1	5	4	3	3	1	NA	NA
2262	94	2	38	28	5	75	81	76	36	40	9.5	1	1	24.5	6.39	5.39	68.74	5.68	51	1	2	150	11	1712.5	NA	22358	2.29	10	2	1	1	1	1	0	39.5	0	1	30	18	15	1	18	17	15	14	3	11	6
2263	145	2	43	40	5	97	86	83	32	30	12	4	7	16.86	7.5	9.42	820.3	1.36	2	1	1	150	10	1500	9.28	6904	1.62	6	2	2	1	0	0	NA	NA	NA	0	2	2	2	0	2	2	2	2	1	NA	NA
2266	38	4.5	18	8	2	25	62	55	31	30	41	2	1	24.1	5.74	3.59	160.6	3.38	19	1	1	112.5	11	1200	2.64	15648	0.89	19	1	1	1	0	0	NA	NA	NA	0	15	8	5	2	8	7	5	5	2	NA	NA
2281	19	1.2	34	30	1.5	12	78	74	38	42	25	1	8	24.07	4.07	4.63	163.4	6.7	16	2	2	187.5	8	1287.5	2.62	7556	1.06	9.4	1	1	1	0	0	NA	NA	NA	0	11	7	7	0	7	7	7	7	4	3	0
2284	24	3	55	47	2	39	88	86	23	28	39	1	1	29.33	5.85	5.08	83.96	5.32	31	1	2	200	12	2900	NA	6455	1.03	9.4	1	2	2	1	2	0	37.5	0	1	9	7	6	0	6	6	6	4	2	NA	NA
2285	27	3	33	21	2.5	24	81	75	30	40	26.5	1	4	19.62	5.83	3.7	222.2	1.49	11	2	2	150	11	1975	0.8	10409	3.28	9	1	2	2	1	1	0	39.5	0	1	8	6	5	0	6	6	5	6	0	1	1
2288	80	3	21	11	1.5	34	82	78	32	41	11.5	2	1	24.88	5.75	2.24	198.2	1.35	9	2	2	225	11	2350	2.99	7414	1.08	11	1	2	2	1	1	1	NA	NA	0	10	10	10	0	10	10	10	9	2	6	2
2296	7	2.5	42	40	6	12	82	78	31	34	23.5	1	4	20.35	9.27	5.65	259	6.17	20	2	1	150	10	1450	0.57	13451	2.38	8.7	2	1	1	0	0	NA	NA	NA	0	33	29	24	1	25	25	24	24	5	22	17
2297	68	2.5	66	46	3	52	89	85	35	35	11.5	2	2.5	23.53	8.17	6.13	283.5	1.72	8	1	2	225	11	2325	NA	8593	0.62	10	2	2	0	0	0	NA	NA	NA	0	7	6	6	0	6	6	6	2	0	1	0
2300	56	3	56	41	4	88	86	83	34	30	10	1	2	25.31	8.7	8.64	286.8	1.37	7	1	1	300	9	2625	3.61	8283	1.58	6.1	2	1	1	1	1	0	38.5	0	1	10	7	6	0	7	7	6	7	4	5	3
2307	72	3	28	20	3	61	77	75	31	34	4.5	2	2	26.78	8.27	5.48	115	3.31	22	1	1	150	15	2862.5	NA	4968	1.64	12	2	2	2	1	1	0	40.5	0	1	9	8	8	0	8	8	8	7	1	NA	NA
2312	48	3	48	45	5	51	88	85	30	31	12.4	1	1	19.14	8.98	4.32	191	4.81	26	1	2	150	11	1600	3.08	20751	2.68	14	2	1	1	1	1	0	38.5	0	1	19	16	14	1	15	15	14	10	3	10	3
2315	80	3	43	33	12.5	78	85	83	37	40	17.5	1	1	26.4	6.21	4.57	153.2	1.39	13	4	1	200	9	1800	1.82	9194	2.32	10	1	1	1	1	1	0	38.5	0	1	22	18	13	3	18	18	13	14	8	12	8
2316	64	2	36	32	2	50	80	74	31	35	7	1	3	20.64	5.18	6.08	116.9	6.07	20	1	1	112.5	10	1125	NA	22932	5.45	19.1	2	1	1	0	0	NA	NA	NA	0	14	11	9	1	11	11	9	9	5	7	7
2317	16	1.2	55	45	4	12	75	73	30	35	7.5	2	0	19.24	7.99	4.81	62	3.92	18	1	2	125	14	2225	1	24064	3.81	12	1	1	1	1	1	0	37	0	1	17	17	13	0	16	16	13	14	3	9	5
2328	89	3	63	45	4.5	91	92	90	28	30	2.5	2	3	21.86	6.17	4.44	141.6	4.02	23	1	2	112.5	9	1137.5	NA	7642	1.37	12.4	2	2	2	1	2	0	37.5	0	1	13	12	10	2	12	12	10	10	3	NA	NA
2329	52	4	38	30	2.5	55	72	70	30	33	48	2	1	19.23	9.45	9.88	202	2.73	15	1	2	100	12	1200	2.65	17136	2.08	11	1	1	1	1	1	0	40.5	0	1	10	9	7	2	9	9	7	5	2	NA	NA
2333	104	3	46	41	4	100	92	90	29	29	14	2	3	23.05	6.41	5.36	115.9	3.58	13	1	2	112.5	13	1675	1.71	10325	1.95	15	1	2	0	1	2	0	36.5	0	1	12	11	8	2	10	10	8	6	0	NA	NA
2334	50	1	30	22	2.5	15	82	80	29	35	24	6	2	22.88	6.06	4.89	174.2	2.89	19	3	1	150	12	1412.5	1.77	16116	2.77	10.9	2	1	1	0	0	NA	NA	NA	0	22	17	17	0	17	17	17	15	5	15	14
2351	18	2	31	22	2.5	14	66	58	28	25	17.5	1	1	25.38	5.95	6.13	184.6	3.15	32	3	2	150	11	1450	1.43	16042	3.27	3.7	2	2	1	0	0	NA	NA	NA	0	16	12	9	0	10	10	9	8	3	1	0
2364	44	3	32	26	3	46	85	83	42	45	4.5	4	1	20.75	7.49	7.28	190.3	1.19	4	2	2	150	7	1050	5.77	1769	0.55	4.5	2	2	2	0	0	NA	NA	NA	0	3	2	2	0	2	2	2	1	1	1	0
2374	41	2	48	45	6	38	93	91	34	34	6.5	2	5	21.62	6.45	7.16	136.1	3.28	13	1	2	150	14	2125	0.51	9555	3.41	10	1	2	0	1	1	0	39.5	0	1	9	9	8	0	9	9	8	5	0	3	1
2378	33	3	51	42	4.5	38	80	78	40	38	50.5	1	4	20.6	8.85	4.03	152.8	4.07	13	1	1	225	9	1987.5	2.22	16895	3.49	3.5	2	2	1	0	0	NA	NA	NA	0	15	15	13	1	15	14	12	6	2	2	0
2383	47	2	57	42	5.5	45	91	89	30	34	22	1	3	20.1	5.16	4.42	617.8	4.26	23	1	2	112.5	10	1412.5	2.74	9812	2	10	1	2	2	1	2	0	35.5	0	1	11	10	8	0	10	10	8	10	2	8	7
2386	54	2	49	39	2	47	88	86	29	31	25	1	5	20.06	8.32	7.32	189.8	3.15	11	2	2	112.5	10	1087.5	1.84	10232	1.82	10.8	2	2	1	1	1	0	39.5	0	1	9	9	5	0	7	7	5	7	2	3	2
2387	12	1.5	29	27	1.5	10	61	59	32	31	38	1	5	26.59	4.95	12.85	196.6	10.3	0	2	1	187.5	9	1650	7.75	33783	4.58	12	2	1	1	1	1	0	37.5	0	1	45	36	31	3	34	34	31	30	10	30	25
2389	40	3	53	45	2	48	90	84	37	35	30	1	1	20.54	6.29	7.9	170	2.34	13	1	2	225	11	2175	2.47	18499	1.82	10.7	2	1	1	0	0	NA	NA	NA	0	14	13	11	1	12	12	11	7	1	7	3
2394	94	3	62	52	4	122	92	90	30	38	14	4	3	17.69	4.88	4.47	142.7	8.55	43	1	1	37.5	9	600	4.68	2245	1.6	6.8	1	2	1	0	0	NA	NA	NA	0	5	5	3	1	5	5	3	2	1	1	1
2397	54	2.5	48	45	4	57	91	89	31	33	35	1	5	29.85	7.72	2.18	14	0.94	6	1	1	300	10	3000	35.95	1585	4.13	9.8	2	2	1	1	1	0	37	0	1	3	3	3	0	3	3	3	3	1	1	1
2398	60	3	48	41	4.5	57	92	90	25	33	4	1	6	23.18	5.5	8.57	159.5	8.06	67	1	1	150	8	1000	8.99	43325	5.67	9	2	1	1	0	0	NA	NA	NA	0	38	30	23	5	29	28	22	11	0	18	15
2402	35	4	48	42	4	49	76	72	34	34	12	1	5	24.02	4.75	10.77	171.7	14.95	70	1	1	112.5	10	1062.5	8.35	18653	2.81	12	2	1	1	1	1	0	40	0	1	16	15	12	1	15	15	12	13	3	11	8
2424	55	2	41	34	3	30	90	88	37	39	20.5	1	1	21.18	6.15	6.77	200.4	3.73	16	3	2	225	9	2025	2.33	6894	2.35	12	1	1	0	0	0	NA	NA	NA	0	9	9	7	2	9	9	7	7	3	NA	NA
2426	36	3	43	29	3	40	86	84	25	30	31	1	2	19.85	7.65	6.46	161.6	10.82	39	3	1	112.5	12	1737.5	3.59	18553	2.21	10.4	2	1	1	1	1	0	40.5	0	1	22	17	14	1	17	17	14	15	3	15	9
2432	53	3	48	38	8	49	91	89	34	30	3	1	4	22.04	6.48	7	169.3	5.89	27	1	2	150	11	1650	1.12	24254	2.29	9.4	2	1	1	1	1	0	40	1	1	38	36	26	8	36	36	26	25	10	23	17
2433	105	2.4	33	29	3	57	83	80	30	31	15	1	3	16.91	7.46	6.12	154.3	2.24	8	1	2	150	9	1087.5	3.83	14770	2.23	4.2	2	2	2	1	2	0	39.5	0	1	14	11	11	0	11	11	11	11	5	9	6
2434	67	2	57	45	6	72	84	80	33	33	18.5	1	2	25.39	5.05	26.42	466.3	4.61	15	1	2	150	12	2287.5	6.11	8831	2.78	13	1	1	1	1	1	0	38.5	0	1	12	9	5	2	8	8	5	5	1	1	0
2436	38	3	39	32	4	35	88	85	32	31	36	1	5	22.05	5.09	2.78	215.5	1.24	11	1	1	187.5	10	1875	2.1	7848	1.83	13	1	2	2	1	1	0	38.5	0	1	7	7	7	0	7	7	7	6	2	2	1
2440	38	3	54	47	5	52	80	76	34	42	21	1	1.5	20.73	8.8	7.91	208.4	2.07	11	1	2	225	12	2550	1.13	18845	4.72	9.4	1	1	1	0	0	NA	NA	NA	0	17	16	13	3	16	16	13	11	1	7	3
2441	51	3	53	42	8	84	95	92	33	34	7.8	5	3	20.71	6.44	8.48	133.6	2.16	8	1	1	125	12	1500	1.2	5248	1.61	13	1	2	2	1	1	0	36.5	0	1	13	12	9	2	12	12	9	6	2	2	0
2451	45	2.5	43	40	4	58	86	84	27	28	37.5	5	4	18.93	3.9	5	287.6	3.28	21	1	1	187.5	10	1575	0.74	18118	5.53	11.7	2	1	1	0	0	NA	NA	NA	0	19	19	15	3	19	19	15	13	4	11	9
2457	56	3	41	36	4	53	86	83	29	32	21.5	1	1.5	29.31	7.47	2.44	121.2	1.6	12	1	2	300	11	3150	3.58	6342	1.68	12.9	2	2	2	1	1	0	39.5	0	1	6	6	5	1	6	6	5	4	3	NA	NA
2459	43	3	68	58	6	57	92	90	28	30	10	1	3	24.01	6.57	4.33	179.9	4.04	25	1	1	150	9	1350	3.96	13156	2.48	10	1	1	1	1	1	0	39	0	1	16	16	14	1	15	15	14	13	6	11	7
2463	22	3	44	33	1.5	27	87	85	26	27	51.5	1	1	26.22	5.37	2.31	96.28	6.68	21	3	1	187.5	10	1912.5	2.18	9218	3.36	13	1	2	2	1	2	0	37.5	0	1	11	5	5	0	5	5	5	5	3	NA	NA
2464	69	3	47	42	3	85	74	72	35	34	23	1	1	22.19	9.91	4.57	149.9	0.91	4	2	2	300	11	3300	3.24	7222	1.44	9	1	2	2	1	1	0	38.5	0	1	5	5	3	1	5	5	3	2	2	NA	NA
2466	76	2.5	58	45	4	68	92	89	33	33	12	1	1	24.21	6.01	8.72	183.5	5.11	16	1	1	187.5	9	1362.5	3.62	20024	2.86	10	2	2	2	0	0	NA	NA	NA	0	18	16	7	7	16	16	7	8	2	2	1
2488	63	1.5	48	45	4.5	52	91	89	35	38	16	1	4	20.64	8.88	4.62	144.8	1.54	4	1	1	225	9	1950	2.2	10250	2.46	7	2	1	1	0	0	NA	NA	NA	0	15	11	8	1	11	10	8	8	3	5	2
2493	82	3	63	48	10	86	92	90	33	32	15	2	6	28.87	5.63	7.19	154.2	3.14	26	1	1	137.5	11	1562.5	1.7	9517	0.66	10.2	1	1	1	0	0	NA	NA	NA	0	13	11	8	1	9	9	8	5	3	1	0
2501	35	2.5	47	40	4	41	93	91	29	28	13	1	3.5	21.48	6.49	6.49	195.4	6.02	28	1	2	137.5	11	1637.5	1.79	28563	3.82	10.9	2	2	0	1	1	0	NA	NA	0	22	19	9	10	19	19	9	6	0	5	3
2518	22	4	60	48	4	40	86	83	32	34	15.5	1	3	17.62	5.76	6.32	233.5	5.74	34	1	1	112.5	9	1000	0.87	19594	3.5	10	2	1	1	0	0	NA	NA	NA	0	13	11	10	0	10	9	9	8	0	7	7
2530	36	4	55	47	5	53	82	80	37	33	12	1	3	23.14	6.89	7.85	59.85	0.918	10	1	1	300	12	3525	2.19	4545	2.06	14	1	2	1	1	1	0	39.5	0	1	6	5	5	0	5	5	5	5	1	1	1
2531	55	3	49	44	1	46	86	83	29	30	42	1	4	24.45	5.78	8.08	134.9	7.89	55	1	1	125	10	1350	10.25	13650	1.79	12	2	1	1	0	0	NA	NA	NA	0	17	15	13	0	15	14	12	9	1	6	5
2532	40	3	38	30	5.5	45	89	87	26	26	20.5	3	1	22.36	5.1	2.3	295	2.97	18	1	1	300	10	2700	0.21	18514	4.71	6.7	2	1	1	0	0	NA	NA	NA	0	21	20	16	2	20	20	16	13	6	11	9
2546	27	2.6	52	37	4	30	86	83	31	31	10	2	1	24.65	4.96	7.21	181	1.96	11	1	1	225	11	2362.5	4.09	11413	1.51	10	1	2	2	1	1	0	35.5	0	1	11	10	7	1	9	9	7	8	4	2	2
2551	59	1	52	40	3	35	78	75	37	45	11.5	2	1	29.79	10.05	6.03	139	2.29	16	1	2	225	12	3300	1.37	9181	1.97	15	2	2	2	1	1	0	39.5	0	1	14	13	8	2	10	10	8	8	2	NA	NA
2552	56	3	61	37	7	47	91	89	35	43	11.2	1	4	19.06	7.1	3.93	130	3.33	12	1	2	187.5	11	1925	1.04	11963	1.06	11	1	1	1	0	0	NA	NA	NA	0	12	11	8	3	11	11	8	8	4	3	0
2556	23	3.5	59	49	2	40	87	79	31	33	18	1	4	29.36	6.2	6.31	166	3.34	8	2	1	300	10	2550	2.33	14053	5.85	12.3	2	2	2	1	2	0	40	0	1	19	16	10	0	14	13	9	6	4	NA	NA
2558	56	3	54	45	4	60	92	90	31	34	15.5	2	2	24.22	6.83	6.5	134.4	2.25	15	1	2	187.5	11	1675	1.62	32523	2.3	10	2	1	1	1	1	0	37.5	0	1	21	20	17	2	20	20	17	17	8	15	11
2559	45	3	33	29	9.4	31	87	85	27	27	10.5	1	2	19.49	7.39	9.01	238.6	7.17	31	1	1	125	9	1050	1.63	14317	2.06	10	1	1	1	0	0	NA	NA	NA	0	15	14	10	2	14	14	10	6	3	3	1
2570	31	2	34	30	2	27	73	70	32	34	12.5	2	1	18.91	5.76	4.53	148.1	2.73	5	1	1	125	11	1387.5	1.69	5770	3.58	11.2	1	2	1	1	1	1	NA	NA	0	6	6	6	0	6	6	6	4	1	NA	NA
2574	70	3	55	28	4	45	91	89	30	30	4	2	2	20.09	12.97	6.23	200.9	3.33	17	1	1	187.5	11	1837.5	1.55	14279	2.2	12.5	1	1	1	1	1	0	36.5	0	1	17	16	15	0	15	15	15	13	8	11	7
2577	238	2	56	47	3	185	85	79	36	37	8	1	6	20.1	9.74	9.72	236	3.08	16	2	1	200	10	2350	2.61	12875	3.65	8	2	2	2	1	1	0	39.5	0	1	13	12	10	2	12	12	10	8	4	1	0
2581	69	2	39	31	4.5	40	85	83	38	45	12.5	3	2	22.34	8.49	3.45	812.6	1.06	3	1	2	300	14	4200	NA	3850	2.94	16	2	2	1	0	0	NA	NA	NA	0	5	4	3	0	3	2	2	2	1	NA	NA
2584	26	2.5	32	28	0.5	25	83	80	33	33	32	1	1	27.54	7.22	3.86	119.1	3.21	13	2	1	250	10	2500	1.39	14425	3.53	11	1	1	1	1	1	0	38	0	1	19	18	14	0	16	17	14	16	5	15	11
2587	86	2	56	49	6	74	87	85	31	33	8.5	2	4	17.08	7.31	6.09	64.7	3.36	19	1	1	112.5	12	1425	2.33	11212	1.35	9.6	1	2	0	0	0	NA	NA	NA	0	14	8	3	3	7	6	2	3	0	1	1
2589	45	2	44	38	4	38	75	70	32	30	27	2	1	21.92	7.17	5.7	245.5	2.28	11	2	2	150	12	2050	1.64	5478	4.42	9	1	2	2	1	1	0	39.5	0	1	6	5	4	1	5	5	4	4	3	NA	NA
2590	32	1	41	34	8	20	84	80	33	39	19	1	3	23.95	6.87	4.04	63.4	5.67	20	1	2	187.5	11	2050	1.29	9640	1.33	10	1	1	1	1	1	1	NA	NA	0	13	13	9	3	13	13	9	9	5	5	4
2595	30	3	67	57	10	39	92	90	36	38	9.5	2	2	22.76	8.49	4.94	136	1.42	9	1	2	225	13	2975	1.82	9127	3.75	9.1	1	1	0	0	0	NA	NA	NA	0	12	12	10	0	12	12	10	10	0	9	5
2596	31	0.8	58	55	3	36	87	85	34	35	2.5	2	8	22.03	8.57	8.99	131.2	3.72	17	1	2	150	11	1512.5	2.23	19211	1.64	9.6	1	1	1	1	1	0	38.5	0	1	10	8	5	1	8	8	5	6	3	1	1
2602	53	3	24	17	3	34	84	80	27	28	21.5	2	3	16.8	8.68	6.76	54.2	2.99	19	1	1	100	18	2275	0.5	8327	0.6	13.5	1	2	2	1	2	0	37.5	0	1	7	7	6	1	7	7	6	6	4	NA	NA
2609	47	2	53	43	4	68	86	82	29	30	36	2	1	18.43	9.18	7.19	218.8	4.654	13	1	1	112.5	11	1200	2.15	3915	0.79	10	1	1	0	0	0	NA	NA	NA	0	3	3	1	1	3	3	1	2	0	1	1
2610	90	2.8	38	28	4	66	83	75	35	39	3.5	2	5	19.05	7.21	8.49	192.4	3.26	26	3	2	112.5	12	1612.5	3.69	11750	2.27	14	2	1	1	1	1	0	40	0	1	8	7	4	2	7	7	4	5	3	1	1
2619	23	3	58	51	4	49	87	85	33	33	5.5	3	3	23.99	15.23	7.98	113.7	0.997	4	1	2	300	13	3675	1.37	3824	0.75	11	2	1	1	1	1	0	39	0	1	4	4	3	1	4	4	3	3	2	NA	NA
2620	35	4	37	35	4.5	55	87	85	33	36	28.5	1	1	21	5.57	7.44	122	7.83	24	3	2	137.5	8	1162.5	9.86	19750	4.62	12	1	1	1	0	0	NA	NA	NA	0	15	15	14	1	15	15	14	13	6	11	7
2633	21	1.5	35	22	3	28	78	75	25	28	11.5	1	2	30.6	9.07	6.69	27.9	5.21	23	1	1	200	10	2400	14.8	10988	3.48	12	2	2	1	1	1	0	38.5	0	1	23	21	18	2	21	21	18	6	1	2	1
2634	36	3	27	17	4	23	78	76	28	28	11.5	1	1	27.72	6.37	6.57	128.9	4.84	26	1	2	150	11	1875	4.54	14418	2.19	7	2	1	1	1	1	0	41.5	0	1	25	24	23	0	23	23	23	22	4	20	16
2645	49	2	56	50	7.5	53	86	83	30	29	15.5	1	2	22.71	4.9	15.8	213	11.63	47	1	2	112.5	8	837.5	7.03	46782	1.91	10	2	2	2	1	2	0	39.5	0	1	19	11	8	1	10	10	8	7	5	NA	NA
2647	42	2	51	30	4	35	80	77	29	31	15	1	1	23.23	3.63	5.61	122.3	10.8	31	1	2	137.5	8	1075	6.38	37736	2.68	9	2	1	1	1	1	0	37.5	0	1	21	17	10	3	15	15	10	11	1	6	3
2648	100	3	54	40	5.5	88	90	87	33	34	10.5	3	2	19.1	6.19	3.56	317.9	0.395	4	1	2	300	5	1350	3.75	6656	1.15	7.2	2	2	2	1	2	0	37.5	0	1	7	7	6	1	7	7	6	6	5	NA	NA
2649	24	2	27	23	1	19	70	65	28	35	12	1	5	23.62	7.62	10.12	159.2	2.61	39	2	2	150	13	2137.5	4.34	25723	3.07	14	2	1	0	0	0	NA	NA	NA	0	11	11	8	0	11	11	8	4	0	2	1
2667	32	1	26	16	6	12	71	68	32	30	15	4	3	21.08	12.7	9.55	150	0.538	4	1	2	150	9	1275	16	1489	0.2	5	2	2	0	0	0	NA	NA	NA	0	1	1	1	0	1	1	1	1	0	NA	NA
2677	38	3	39	35	4	41	78	74	32	34	24	1	4	19.11	6.55	4.11	144	4.26	26	2	1	125	11	1350	1	29126	3.41	9.5	2	1	1	1	1	1	NA	NA	0	12	12	11	1	12	12	11	11	7	9	9
2681	20	3	39	35	5	23	83	80	26	30	20	6	1	25.76	9.3	4.5	97.2	1.93	13	1	2	187.5	14	3200	1.46	6423	2.18	13	1	2	0	1	2	0	33.5	0	1	12	7	3	0	3	3	3	3	0	NA	NA
2682	79	2	61	53	6	105	86	78	28	31	5	1	1	16.48	7.23	14	196	9.05	32	1	2	100	13	1437.5	3.12	20955	1.89	9.2	2	1	1	1	1	0	39.5	0	1	26	23	19	3	23	23	19	19	17	19	17
2683	52	2.5	30	25	4	36	85	80	40	44	7	1	2	18.82	10.1	3.91	225	0.764	5	1	2	300	8	2025	9.49	3913	1.77	8.8	1	2	0	1	2	0	36	0	1	4	4	4	0	4	4	4	4	0	NA	NA
2698	47	2	48	43	3.5	66	87	82	29	28	24.5	1	3	17.81	7.2	5.31	132.5	1.97	10	1	2	150	11	1550	1.17	9678	3.33	8	1	1	1	0	0	NA	NA	NA	0	17	17	17	0	17	16	16	10	3	8	5
2699	50	1.5	59	52	7	58	87	84	45	39	24.5	3	5	24.85	6.88	1.96	167	0.745	4	1	2	300	8	2325	1.23	7081	51.4	12	2	2	1	0	0	NA	NA	NA	0	6	6	4	1	5	5	4	4	1	NA	NA
2704	62	1	53	41	10	52	84	79	28	34	10	1	3	19.76	11.4	6.1	102	0.888	11	1	2	187	9	1648.5	3.67	3908	0.65	10	1	2	0	0	0	NA	NA	NA	0	2	2	2	0	2	2	2	2	0	NA	NA
2706	70	2	57	45	9	66	85	82	34	34	11.5	6	4	23.57	8.27	7.08	134	1.95	17	2	1	225	13	2725	1.8	12905	1.95	9	1	2	2	0	0	NA	NA	NA	0	11	10	9	1	10	10	9	9	4	NA	NA
2710	58	2.4	41	35	4.5	44	79	77	29	32	39	2	3	18.63	4.53	3.23	34	3.61	8	1	1	150	12	1662.5	1.57	19730	1.67	10.7	2	1	1	0	0	NA	NA	NA	0	20	19	16	0	18	18	16	16	12	16	15
2716	19	2.5	82	76	13	62	94	86	30	30	17	5	2	21.76	4.52	2.18	146.8	2.25	10	1	1	150	11	1747.5	0.8	4328	1.91	8.7	1	2	1	1	2	0	35.5	0	1	10	8	7	1	8	8	7	7	3	1	1
2720	53	3	64	56	7	75	88	83	31	30	2.5	1	2	19.27	6.2	5.05	183	1.58	19	1	2	137.5	9	1100	1.76	17481	1.98	12	1	1	1	1	1	0	38.5	0	1	14	11	9	1	11	11	9	9	5	7	6
2721	39	3	27	18	4	28	73	70	37	46	8.5	2	2	20.45	7.84	4.72	153	6.31	24	1	1	150	10	1500	3.24	18324	1.26	11	1	2	1	1	1	0	36.5	0	1	12	9	7	1	8	8	7	6	1	NA	NA
2724	70	3	53	47	8.5	84	91	89	37	38	14	1	3	21.83	6.95	11.7	55.4	8.44	53	1	2	112.5	9	950	7.98	47453	4.57	8	2	1	1	1	1	0	39.5	0	1	25	21	17	3	20	20	17	14	5	10	3
2725	24	2	35	27	2	15	85	79	27	26	22	2	4	20.29	5.91	5.01	134.8	2.63	17	2	1	112.5	11	1225	1.72	28966	2.57	10	2	1	1	1	1	0	39.5	0	1	22	19	18	0	19	19	18	16	10	16	13
2729	32	2	37	27	1	21	83	80	30	39	37	2	3	19.92	6.47	8.06	140	3.46	16	1	2	125	11	1500	2.57	10683	1.63	8.3	2	1	1	1	1	0	40	0	1	18	15	13	0	13	13	13	12	10	10	9
2730	28	2	37	33	10	23	86	83	34	35	11	6	2	19.23	10.5	5.62	127	3.35	10	1	2	125	13	1825	2.14	12639	1.31	10	1	2	2	0	0	NA	NA	NA	0	11	10	10	0	10	10	10	10	4	2	0
2734	55	3	45	42	3	150	95	93	34	36	26.5	6	5	23.84	5.38	5.51	206.9	3.45	17	1	1	150	10	1350	3.32	20153	4.29	10.2	1	1	1	1	1	1	NA	NA	0	11	10	9	1	10	10	9	9	3	NA	NA
2735	110	2.5	63	48	6.5	102	92	90	35	39	11.5	1	1	18.49	7.37	5.75	146	4.37	13	1	2	200	10	1875	2.07	6632	2.21	11	1	1	1	0	0	NA	NA	NA	0	12	10	9	1	10	10	9	6	2	NA	NA
2740	76	3	42	31	6.5	59	89	86	36	31	25	1	5	27.24	7.54	9.05	224.8	1.77	10	1	2	250	11	2650	3.79	3862	1.1	13.5	1	2	1	1	1	0	33.5	0	1	3	3	3	0	3	3	3	3	1	NA	NA
2741	21	1.8	45	40	5.5	18	84	82	33	32	22	1	2	15.82	7.06	6.09	46.7	3.1	16	1	2	100	9	900	3.02	7861	2.98	8.7	1	1	1	0	0	NA	NA	NA	0	12	11	10	0	10	10	10	9	2	6	3
2743	42	2.5	57	52	13	132	94	92	32	39	30	1	1	18.43	9.06	7.54	144	1.53	7	1	2	187.5	9	1762.5	3.74	7597	1.53	9.7	1	2	1	1	2	0	39.5	0	1	5	5	4	1	5	5	4	2	1	NA	NA
2748	26	3	53	47	6	45	88	85	29	30	6.5	2	2	20.45	4.62	9.24	483	3.31	31	2	1	112.5	14	1862.5	1.41	13973	2.31	14	1	2	0	1	1	0	40.5	0	1	17	15	10	2	14	13	9	8	0	NA	NA
2754	150	2	58	42	5.5	126	85	79	31	31	11.5	1	3	18.44	8.17	3.26	129	1.7	9	4	2	225	12	2512.5	2.02	7451	1.6	7.6	1	2	2	1	1	1	NA	NA	0	7	6	5	1	6	6	5	5	3	NA	NA
2762	30	3	37	29	3	33	86	84	28	31	25.5	2	2	21.57	6.99	7.44	197.9	3.2	14	1	1	150	9	1275	4.02	4933	0.35	14	1	2	1	1	2	0	38.5	0	1	3	3	3	0	3	3	3	3	1	NA	NA
2768	30	3	33	26	1	33	81	78	26	26	33.6	1	2	17.69	9.01	6.46	87.47	8.28	16	2	1	112.5	9	1087.5	2.71	9185	2.09	12	1	1	1	1	1	0	37.5	0	1	8	7	4	1	6	6	4	5	1	1	0
2772	23	4	42	40	2	45	83	80	32	31	8.5	2	1	21.44	9.66	8.35	178	2.45	6	2	1	150	11	1650	2.27	6207	1.14	13	1	2	0	1	2	0	36.5	0	1	3	3	3	0	3	3	3	2	0	NA	NA
2773	23	3.5	39	29	4	81	79	71	31	39	30.5	1	3	17.36	6.74	7.44	121	9.45	21	3	2	100	9	1137.5	1.79	8393	0.53	8.7	1	1	1	0	0	NA	NA	NA	0	9	7	5	1	7	7	5	5	3	NA	NA
2774	50	2	54	42	7	43	86	80	31	30	20	2	2	21.83	6.39	4.88	101	1.48	5	1	2	225	12	2700	1.42	14211	3.28	9	1	2	1	1	2	0	37.5	1	1	5	5	4	1	5	5	4	3	1	NA	NA
2780	108	3	26	19	5	61	81	76	27	37	20	1	1	27.24	5.54	6.65	19.36	4.91	44	1	1	150	8	1250	4.56	20774	2.2	12	2	2	2	0	0	NA	NA	NA	0	31	25	21	3	24	24	21	9	1	7	1
2783	85	2	22	11	2	27	74	72	30	29	22	2	1	20.36	6.31	5.71	67.2	3.17	15	1	1	125	10	1212.5	1.84	9828	1.93	11	1	2	2	1	2	0	39.5	0	1	7	5	5	0	5	5	5	5	4	NA	NA
2784	47	3	20	15	3	23	86	84	29	28	40	2	2	23.11	7.71	4.8	134	2.62	21	3	1	150	14	2625	2.05	40437	3.66	8.8	2	1	1	1	1	0	39.5	0	1	20	16	15	0	16	16	15	14	4	12	9
2787	76	3	39	30	14	72	79	75	37	37	30	2	2	32.59	9.67	5.97	111.2	4.48	22	1	2	225	12	2700	0.74	15757	7.36	8	2	2	1	0	0	NA	NA	NA	0	17	15	11	1	12	12	11	10	5	6	0
2791	46	1.8	73	65	6	42	87	85	28	29	12.5	1	5	27.99	6.39	5.36	13	3.64	14	1	2	150	9	1425	2.58	9007	2.48	12	1	2	1	1	1	0	39.5	0	1	8	8	7	0	8	8	7	4	1	NA	NA
2793	32	3	72	63	5.2	47	92	90	32	36	24.5	2	2	21.45	6.74	6.6	91	5.23	16	2	1	112.5	17	2475	1.72	9316	NA	10.6	1	1	1	1	1	0	39.5	0	1	12	10	9	1	10	10	9	8	3	NA	NA
2794	77	2	55	50	7	64	84	78	39	37	19	2	2	20.41	7.99	4.37	150	1.53	3	1	1	300	12	3500	2.6	3715	1.02	14	1	2	1	0	0	NA	NA	NA	0	4	4	4	0	4	4	4	4	1	NA	NA
2800	53	3	46	38	2	55	87	82	30	30	14	2	1	28.29	6.77	4.71	113	2.53	14	3	2	187.5	9	1612.5	1.17	8047	0.35	11	1	2	2	0	0	NA	NA	NA	0	12	12	11	1	12	12	11	8	2	NA	NA
2802	64	3	57	41	5	70	90	88	33	34	15.5	1	1	17.58	6.17	7.15	151	6.37	16	2	1	137.5	10	1225	2.46	16772	1.87	15	2	2	1	0	0	NA	NA	NA	0	12	8	7	1	8	8	7	6	1	NA	NA
2806	53	2	51	48	6.5	42	84	82	24	24	17	1	1	18.07	7.57	9.56	208	7.68	47	1	1	112.5	10	1075	5.01	15601	1.25	9.8	2	1	1	1	1	0	39.5	0	1	25	20	18	1	20	20	18	18	7	16	15
2807	25	1.5	40	36	1.5	26	82	80	33	35	34	1	5	23.42	7.24	4.68	109	0.649	7	2	1	225	13	2850	5.9	5270	2.26	12.9	2	2	2	0	0	NA	NA	NA	0	6	5	3	1	5	5	3	3	2	NA	NA
2809	69	3	31	20	7.5	48	86	84	36	34	5.5	2	1	19.14	6.86	5.52	194.8	2.75	14	3	2	187.5	14	2362.5	1.21	21340	4.32	14.8	2	2	0	1	2	0	35.5	0	1	7	7	2	3	7	7	2	2	0	NA	NA
2810	18	1	36	33	5.5	10	77	75	34	42	9	1	1	19.86	10.71	21.8	194.51	9.41	33	1	1	150	8	962.5	4.85	30074	2.35	8	2	1	1	0	0	NA	NA	NA	0	15	13	12	0	13	13	12	12	7	10	8
2811	59	3	59	51	4.5	123	95	93	33	41	14.5	1	1	23.08	8.36	5.36	127	3.86	27	1	2	125	11	1287.5	6.73	17468	3.29	9	1	1	1	1	1	0	38.5	0	1	11	10	9	1	10	10	9	9	4	6	4
2839	45	4	41	38	9.7	56	84	79	34	32	33.3	2	2	19.81	7.04	4.63	206	0.694	8	1	1	300	9	2700	2.05	5486	1.53	10.8	1	2	0	0	0	NA	NA	NA	0	5	5	4	0	5	5	4	2	0	NA	NA
2843	47	3	75	62	4	63	93	90	28	27	2.5	1	3	19.31	7.27	5.28	129	2.19	18	1	2	150	10	1425	1.34	13381	0.75	9	1	1	1	1	1	0	38.5	0	1	7	6	6	0	6	6	6	6	6	NA	NA
2845	76	2	53	45	4.5	55	83	79	27	27	10.7	2	4	23.57	6.07	2.6	97.6	NA	12	1	1	137.5	12	1562.5	1.53	7309	0.9	11.5	1	2	0	0	0	NA	NA	NA	0	8	6	6	0	6	6	6	4	0	NA	NA
2847	52	2	47	38	8	40	82	80	32	32	14.8	1	4	25.34	6.96	16.1	127	15.14	38	1	2	150	10	1300	4.01	29362	1.53	7	2	1	1	1	1	0	39.5	0	1	22	20	19	1	20	20	19	18	10	16	14
2854	42	3	43	40	3	50	82	78	36	36	54.8	1	4	19.19	7.8	6.91	113	3.53	14	2	1	150	9	1350	6.63	7799	1.83	8.5	1	2	0	0	0	NA	NA	NA	0	8	4	2	0	2	2	2	2	0	NA	NA
2856	33	3	36	32	3	27	80	78	25	31	29.5	2	3	19.48	7.36	3.36	46.77	2.68	17	2	1	100	13	1575	2.13	20560	1.15	10	2	1	1	1	1	0	41.5	0	1	18	14	8	0	8	8	8	8	2	NA	NA
2857	35	3	38	34	7.5	44	91	89	30	32	13	4	2	20.05	10.1	4.82	253	0.341	3	1	1	150	10	1575	3.22	5530	1.14	7.3	2	1	0	0	0	NA	NA	NA	0	2	2	2	0	2	2	2	1	0	NA	NA
2863	58	3	57	53	12.6	84	92	90	37	38	23	4	2	19.3	8.86	4.36	69.35	0.86	3	1	1	150	15	2325	19.3	10902	9.13	5.8	2	2	0	0	0	NA	NA	NA	0	7	3	1	1	3	3	1	1	0	1	1
2869	40	3	68	44	3	42	89	86	33	33	28	1	2	21.84	6.73	5.3	127	1.41	11	1	2	225	9	2000	4.12	5863	5.75	5	2	2	2	1	1	1	NA	NA	0	14	8	7	0	8	8	7	7	3	1	0
2875	125	3	79	64	5.5	183	91	89	33	33	21	1	2	18.8	5.6	4.96	116	3.14	20	1	2	137.5	9	1200	1.46	4913	0.67	10.6	2	2	1	0	0	NA	NA	NA	0	9	7	6	1	7	7	6	6	2	NA	NA
2879	23	2	67	57	0	29	84	80	34	36	12.5	2	4	21.4	7.35	4.59	116.4	4.43	17	1	1	187.5	12	2212.5	1.92	14028	2.16	13	1	2	2	1	2	0	36.5	0	1	12	11	8	3	11	11	8	7	6	1	1
2894	103	2	54	41	16.8	77	84	82	38	39	17.5	2	2	18.31	10.4	4.43	376	1.28	5	1	2	150	12	1800	3.08	9252	2.12	4.6	1	2	0	0	0	NA	NA	NA	0	6	6	6	0	6	6	6	5	0	1	0
2899	45	3	59	48	14	52	84	82	28	32	16.4	1	1	20.81	6.99	11.5	48.3	6.47	31	1	1	112.5	10	1162.5	6.68	13301	1.62	13.9	1	2	1	1	2	0	36.5	0	1	14	13	12	0	13	13	12	10	3	2	0
2902	24	2.5	34	31	10.6	22	88	86	29	34	38.3	1	1	22.52	7.98	7.62	99.4	5.3	27	1	2	125	10	1425	1.68	13124	3.21	8.2	1	1	1	0	0	NA	NA	NA	0	18	16	12	4	16	16	12	10	4	7	6
2906	73	2.5	42	33	4	51	88	85	32	37	30.7	1	5	21.99	11.43	1.92	48.11	1.54	7	1	2	200	11	1437.5	1.36	29056	1.35	9	2	1	1	0	0	NA	NA	NA	0	15	15	11	1	14	14	11	13	2	11	10
2908	58	2	57	51	18.8	50	87	85	29	30	10.9	2	3	24.75	6.57	6.25	121	6.6	24	1	1	125	15	2275	1.64	14366	1.2	9.4	2	1	1	1	1	1	NA	NA	0	15	11	7	3	10	10	7	5	1	3	3
2910	42	2.6	69	61	4	48	86	84	37	37	29.2	1	4	19.11	3.99	7.47	550	1.09	6	1	2	300	10	2925	1.76	10172	1.95	10	2	2	2	0	0	NA	NA	NA	0	7	6	5	0	5	5	5	4	2	NA	NA
2933	70	2	52	46	7.3	74	82	80	25	29	15	2	1	21.22	7.97	11.4	158	4.19	21	1	2	112.5	13	1537.5	2.66	12994	1.45	11.1	1	1	1	0	0	NA	NA	NA	0	14	13	9	3	13	13	9	9	3	7	6
2942	88	2	42	36	4	50	83	81	38	46	12.3	1	2	20.19	6.46	5.92	111.8	2.77	9	1	1	225	10	2275	1.37	16882	4.03	8.4	2	2	2	0	0	NA	NA	NA	0	12	10	7	2	10	10	7	7	3	2	0
2946	40	2.8	40	36	2	33	82	80	24	25	44	2	2	25.15	8.26	3.27	138	1.66	16	3	2	162.5	13	2487.5	1.21	8730	1.99	7.5	1	1	1	1	1	0	38.5	0	1	10	8	8	0	8	8	8	7	3	1	1
2951	42	2	53	49	10.1	40	83	80	38	31	13.8	4	2	24.24	9.91	5.24	148	0.783	3	1	2	225	11	2325	3.82	4546	19.3	4.9	2	2	2	1	1	1	NA	NA	0	3	3	3	0	3	3	3	3	3	NA	NA
2953	54	3	43	40	3	57	86	84	36	39	14.6	1	1	25.39	7.99	16.2	348.4	3.8	20	1	2	300	9	2625	7.6	24189	3.45	8.5	2	2	0	1	1	0	39.5	0	1	8	8	7	1	8	8	7	7	0	5	2
2955	37	2	38	32	9.5	32	87	84	29	36	29.7	2	3	21.65	6.53	5.48	110	2.81	27	1	1	225	11	2212.5	0.92	18953	1.35	12	2	1	1	1	1	0	40.5	0	1	21	19	18	1	19	19	18	17	11	18	15
2956	59	2	57	48	6.5	46	86	84	33	34	7	3	4	21.48	8.49	4.78	162	1.32	4	1	2	300	10	2925	NA	NA	NA	15	2	2	0	0	0	NA	NA	NA	0	3	3	3	0	3	3	3	3	0	NA	NA
2960	45	2.5	42	38	5.2	44	82	79	31	37	17	4	3	21.65	11.9	4.76	179	1.16	3	1	1	225	8	1687.5	2.42	3827	0.76	10.1	1	2	1	0	0	NA	NA	NA	0	3	2	2	0	2	2	2	2	1	NA	NA
2966	24	2	51	45	6	25	90	88	38	38	78.1	4	4	20.58	14.5	8.72	200	0.45	4	1	1	150	11	1650	3.53	4052	0.6	6	2	2	0	0	0	NA	NA	NA	0	2	2	2	0	2	2	2	2	0	NA	NA
2974	66	3	41	28	3	45	87	84	33	36	25	1	2.5	16.18	10.3	7.17	123	NA	14	2	2	150	12	2000	1.48	18269	2.77	8.2	1	1	1	0	0	NA	NA	NA	0	11	11	8	0	11	11	8	8	1	3	0
2975	25	5	44	42	5.4	49	85	83	39	40	37.3	2	1	18.32	7.13	8.76	64.2	5.84	24	2	2	150	11	1600	3.45	22952	3.4	10	2	1	1	1	1	0	37.5	0	1	13	11	10	1	11	11	10	10	6	7	7
2979	48	3	37	31	4	56	86	84	36	34	16.3	2	7	23.86	7.94	4.14	114	2.5	14	3	1	225	10	2100	1.23	10605	1.55	10.2	1	2	1	1	1	1	NA	NA	0	6	6	6	0	6	6	6	6	2	NA	NA
2981	40	2	56	51	2	36	87	85	31	32	21.5	5	2	18.82	9.32	7.44	151	2.12	15	1	1	150	13	3025	0.99	19903	3.88	18.2	1	1	1	0	0	NA	NA	NA	0	7	5	3	1	4	4	3	3	1	NA	NA
2991	30	2	57	45	9.5	32	89	87	26	26	36	1	2	21.23	9.07	14.3	137	7.95	19	1	2	125	11	1875	4.84	22209	7.54	7	2	2	1	0	0	NA	NA	NA	0	9	6	4	0	5	5	4	5	1	1	1
2994	50	2	51	44	3	47	85	82	33	39	24.2	1	1.5	19.83	7.25	3.3	210	2.4	15	1	1	200	10	1825	2.26	15902	5.12	14.7	2	1	1	0	0	NA	NA	NA	0	28	25	16	8	25	25	16	14	8	12	10
2998	73	3	49	36	3	70	86	83	26	32	15	5	4	15.66	8	11.83	124	8.83	20	1	1	87.5	10	1312.5	NA	11196	1.98	14.5	2	1	1	1	1	0	40.5	0	1	18	17	12	1	16	16	12	13	4	13	10
3001	82	2	40	31	1.9	53	84	82	37	39	11.5	1	2	24.44	7.31	6.67	131.4	3.17	12	3	2	300	11	3150	2.58	8522	2.07	10	2	1	1	0	0	NA	NA	NA	0	6	6	5	0	6	6	5	6	5	1	0
3002	50	3	45	42	2.4	46	85	80	35	39	10.5	2	1	22.58	6.48	7.38	148	3.88	19	3	2	150	14	2462.5	0.96	10664	4.85	10.2	1	1	1	0	0	NA	NA	NA	0	8	6	5	0	6	6	5	6	3	1	0
3003	54	2.6	42	40	4.2	49	86	83	37	40	14.2	1	1	27.7	5.22	10.7	228	8.13	45	1	2	200	10	1612.5	3.85	41072	1.99	10	2	1	1	1	1	0	34.5	0	1	33	30	23	7	30	30	23	23	16	21	18
3008	42	3	51	49	3.5	47	90	88	36	37	39	2	1	23.05	8.3	6.73	169	4.55	26	3	2	187.5	11	1950	1.18	21484	8.04	11.9	2	2	1	0	0	NA	NA	NA	0	12	12	9	0	11	11	9	8	3	1	1
3011	97	2	46	42	24.5	68	90	88	42	41	12.5	4	4	23.28	8.78	3.38	108	0.5	4	1	2	150	9	1350	11.9	6783	1.31	3.9	2	2	2	0	0	NA	NA	NA	0	2	2	2	0	2	2	2	2	2	NA	NA
3013	37	3	40	34	12.2	47	86	84	27	28	30.7	1	1	19.62	4.4	7.82	90.5	23	65	1	1	100	9	850	1.29	33645	3.64	6.2	2	1	1	0	0	NA	NA	NA	0	32	26	20	1	26	24	19	15	9	15	10
3014	139	1.8	59	45	6.5	99	82	80	34	39	18	1	7	23.56	4.75	9.99	300	7.33	26	1	1	187.5	13	2025	4.11	15620	3.12	8	1	1	1	1	1	0	36.5	0	1	13	10	6	3	10	10	6	5	3	2	1
3025	61	2.5	48	39	15	52	85	82	30	35	27.9	1	7	22.69	4.86	5.3	101	NA	24	1	1	187.5	11	1950	2.69	19325	4.79	8	2	1	1	1	1	0	NA	NA	0	27	23	20	1	21	21	20	20	13	20	18
3032	46	2.5	41	34	5	51	83	80	34	34	13.9	1	1	23.72	5.88	4.14	103	2.44	9	1	2	200	8	1650	1.33	3157	1.18	17	2	2	2	0	0	NA	NA	NA	0	6	5	4	1	5	5	4	4	3	NA	NA
3035	16	3	44	41	10.2	24	88	86	28	34	20.3	1	1	20.5	7.38	6.82	137	6.72	20	1	2	112.5	10	1200	2.66	8791	1.55	10.9	1	1	1	0	0	NA	NA	NA	0	18	15	13	1	14	14	13	12	4	8	7
3043	56	1.8	38	35	2	35	83	80	33	44	59.4	1	3	25.24	6.39	5.05	177	1.12	6	1	2	300	11	3300	3.08	8180	3.8	9.4	1	2	0	0	0	NA	NA	NA	0	7	6	4	0	6	6	4	3	0	NA	NA
3045	40	2	43	33	6.5	24	84	80	27	31	33.8	1	4	22.04	7.6	5.7	112	4.33	20	1	1	187.5	11	2137.5	3.6	15825	2.54	10.1	1	1	1	0	0	NA	NA	NA	0	8	8	7	1	8	8	7	7	5	5	3
3048	67	2.5	42	37	9.5	52	85	83	40	45	16.6	4	2	19.15	7.14	7.89	262.7	0.551	4	1	2	150	7	937.5	2.75	3549	0.69	7	2	2	2	0	0	NA	NA	NA	0	3	3	2	1	3	3	2	2	2	NA	NA
3053	51	3	34	31	10.2	42	87	84	31	32	8.3	1	2	25.47	8.72	14.9	218	3.9	26	1	2	150	11	2062.5	4.7	15448	3.38	7.2	1	2	2	0	0	NA	NA	NA	0	13	10	8	2	10	10	8	8	3	4	2
3056	24	6	55	42	5.5	55	85	82	31	34	7	1	1	35.33	4.91	2.97	119	3.44	15	1	1	300	11	3150	4.82	10631	2.02	8	1	2	2	1	1	0	35	0	1	16	13	9	1	12	12	9	9	6	7	5
3057	53	2	40	29	1	35	88	86	27	27	44.5	1	3	19.14	7.78	7.47	221	4.14	11	3	1	150	10	1500	3.2	12901	2.08	12.1	2	2	0	0	0	NA	NA	NA	0	10	8	5	2	7	7	5	4	0	NA	NA
3058	44	2	43	40	4.9	36	82	80	35	35	12.5	2	1	23.73	5.69	3.9	147	1.53	13	1	2	300	15	4050	1.09	15111	4.99	8	1	1	0	0	0	NA	NA	NA	0	8	6	5	0	6	6	5	1	0	NA	NA
3060	42	2.5	44	38	5.2	49	86	83	29	34	17.3	1	1	20.89	9.36	4.12	107	7.48	24	1	2	112.5	11	1887.5	1.72	22435	2.91	12	2	1	1	1	1	0	34.5	0	1	17	15	13	1	15	14	13	12	1	11	4
3064	53	2	54	51	6.7	42	88	83	30	32	18.6	2	7	22.22	5.67	2.73	119	4.57	25	4	1	112.5	11	1175	0.96	13866	1.97	8.7	1	1	1	1	1	0	38.5	0	1	15	15	13	1	15	15	13	13	2	12	10
3065	57	2.5	47	39	1	64	92	90	30	35	57	1	2.5	27.09	6.52	5.77	114	4.85	30	3	1	162.5	10	1537.5	3.17	40091	2.51	12.5	2	2	0	0	0	NA	NA	NA	0	12	10	8	0	8	8	8	6	0	NA	NA
3069	59	2.5	67	52	8.7	61	92	90	31	30	26.5	2	2	22.27	7.05	5.48	83	3.13	14	1	1	150	11	1575	2.55	11961	1.51	16	2	2	0	1	1	0	39.5	0	1	16	9	8	1	9	9	8	6	1	NA	NA
3073	44	2.6	49	38	2	36	86	83	29	28	21.5	1	2	19.61	5.5	3.38	99.9	7.46	24	3	1	112.5	10	1262.5	3.21	27305	3.09	11.7	2	1	1	0	0	NA	NA	NA	0	17	15	13	1	15	14	12	13	2	10	8
3081	46	2	42	38	7.2	43	88	86	29	33	7.5	1	1	26.06	5.81	4.7	69.5	3.99	13	1	1	200	9	1800	6.25	15203	2.16	15.4	2	2	0	0	0	NA	NA	NA	0	13	5	3	1	5	5	3	2	0	NA	NA
3087	59	3	64	46	9.2	66	91	89	34	37	22.3	1	7	24.84	5.4	4.38	165	3.84	9	1	1	300	13	3150	1.55	14155	2.36	4.8	2	1	1	1	1	0	38.5	0	1	10	10	6	1	10	10	6	7	2	3	1
3091	57	3	43	38	8.7	53	87	85	26	29	21.6	1	1	19.23	8.46	22.4	142	12.38	31	4	2	112.5	11	1425	2.89	18195	2.26	9.4	2	1	1	1	1	0	39.5	0	1	29	26	20	6	26	26	20	18	4	18	16
3092	50	6	63	52	5.8	57	88	83	33	33	14.4	1	1	18.47	8.57	5.99	135	5.72	18	1	2	150	10	1475	2.75	22441	2.68	7.4	2	1	1	1	1	0	37.5	0	1	12	11	9	1	11	11	9	9	2	3	3
3093	47	3	48	42	1.5	48	87	83	29	33	71.2	1	2	17.3	6.51	9.4	277.4	5.45	16	1	1	150	10	1237.5	7.42	34456	4.9	9.8	2	1	1	0	0	NA	NA	NA	0	17	12	11	1	12	12	11	11	7	11	11
3094	13	2	31	28	3.4	15	63	61	32	31	19	1	2	19.26	7.87	5.02	146	6.33	20	2	1	187.5	12	2275	1.94	26401	3.22	9.7	2	1	1	0	0	NA	NA	NA	0	21	18	15	2	18	18	15	14	4	10	5
3095	24	3	51	46	1.4	40	92	90	32	31	40.7	3	3	19.14	11.4	5.48	115	1.07	3	1	1	300	8	2400	5.13	5162	10.6	8	2	1	0	1	1	0	39.5	0	1	5	3	2	0	2	2	2	1	0	NA	NA
3100	42	3	44	39	3.5	46	86	83	36	35	21	1	2	27.41	6.64	12.8	141	14.93	50	3	2	137.5	10	1462.5	7.82	36725	1.61	10.3	2	1	1	1	1	0	38	0	1	14	13	7	4	13	12	6	7	2	5	4
3101	41	3	41	37	1.5	38	88	85	41	40	42.6	1	1	25.18	5.33	2.88	183	1.85	5	1	2	300	6	1725	3.6	2170	1.15	6.3	2	1	1	0	0	NA	NA	NA	0	4	2	1	1	2	2	1	1	1	NA	NA
3103	53	2	33	30	5	40	88	85	44	48	18	1	1	19.72	6.48	8.2	155.5	2.37	14	4	2	225	9	1950	6.88	9215	1.61	10	1	1	0	0	0	NA	NA	NA	0	9	7	7	0	7	7	7	6	0	3	0
3110	42	2.5	52	50	1.8	50	88	84	34	35	37.6	2	6	22.7	9.15	5.99	85.1	4.26	14	2	1	200	13	2387.5	2.6	8759	2.4	10	1	2	0	1	1	0	37.5	0	1	9	8	6	0	8	8	6	6	0	NA	NA
3121	22	0.5	36	30	2	10	73	70	37	39	19.4	4	13	22.43	10.1	7.15	271.6	0.67	4	2	2	225	10	2100	7.46	7139	1.58	8	2	2	0	0	0	NA	NA	NA	0	6	5	3	2	5	5	3	2	0	1	0
3126	71	2.5	59	36	2	78	89	86	32	37	11.3	1	2	22.31	5.21	5.79	64.4	7.25	22	2	1	150	11	1450	0.67	13202	2	6.3	1	1	1	0	0	NA	NA	NA	0	20	20	15	0	18	18	15	15	9	14	13
3130	20	3	51	42	1.2	32	90	88	34	34	25.7	1	4	19.67	4.6	5.52	249.8	7.81	18	3	1	150	9	1325	1.92	15040	3.15	8.6	2	1	1	1	1	0	40.5	0	1	17	15	11	0	15	15	11	6	3	NA	NA
3133	42	3	77	58	7.5	56	91	89	27	33	4	6	2.5	23.03	6.53	5.41	130	3.05	12	1	2	150	12	1775	1	10721	1.05	5.8	1	1	1	0	0	NA	NA	NA	0	16	13	11	2	13	13	11	10	5	9	8
3134	74	2	59	50	4	60	85	83	31	32	7	4	1	19.76	8.71	5.15	168	0.834	4	1	2	150	8	1125	9.05	3213	1	3	2	2	0	1	1	0	38.5	0	1	3	3	3	0	3	3	3	3	0	NA	NA
3135	52	3	72	43	5.5	56	89	87	35	36	14.1	1	3	22.37	4	4	91.75	6.37	28	1	2	150	10	1525	0.78	24151	6.15	14	2	1	1	1	1	0	30.5	0	1	34	25	19	3	25	24	18	17	4	15	9
3137	81	2	53	26	3.1	50	87	85	30	32	33.6	2	4	18.37	5.66	4.3	171	1.69	13	1	2	150	10	1425	2.28	10367	1.46	13	1	1	1	0	0	NA	NA	NA	0	12	12	7	4	12	12	7	7	3	3	3
3141	43	2	46	42	7.2	32	84	82	39	44	37.6	1	5	20.94	7.77	8.49	740	0.971	3	1	2	300	10	2775	3.06	6880	7.01	17	2	2	1	0	0	NA	NA	NA	0	3	3	3	0	3	3	3	3	1	NA	NA
3152	74	2.6	47	41	3.3	65	85	83	39	41	25.3	4	2	24.54	8.43	3.15	52.9	0.708	1	3	2	150	13	1950	6.72	3194	0.65	6.3	2	1	0	0	0	NA	NA	NA	0	3	2	2	0	2	2	2	2	0	NA	NA
3156	22	2	44	33	2.7	35	83	80	34	31	15.5	1	1	24.6	6.59	4.15	221	0.51	10	3	2	250	10	2375	2.98	13211	2.08	6.5	2	1	1	1	1	0	39.5	0	1	8	8	8	0	8	8	8	6	5	NA	NA
3157	56	2	32	25	5.5	36	84	82	31	31	21.9	6	2	18.14	5.6	4.27	252.6	1.14	8	1	2	225	10	2100	2.67	15065	5.21	10	2	1	1	1	1	0	39	0	1	10	9	8	0	9	9	8	6	3	NA	NA
3168	44	2	76	54	6	56	92	90	34	35	27	1	3	29.3	6.69	3.16	133	1.49	8	2	1	300	9	2250	4.12	6547	1.57	8.1	1	1	1	1	1	0	38.5	0	1	5	5	5	0	5	5	5	5	2	NA	NA
3192	40	0.8	39	37	3	28	85	82	41	42	34.3	1	3	23.83	6.5	11	143	4.3	24	1	2	300	11	3637.5	3.25	12173	1.96	10.7	2	1	1	1	1	1	NA	NA	0	16	16	13	2	16	15	13	12	7	6	4
3199	47	2	39	26	4.6	38	78	76	31	36	17.5	3	1	20.54	13	5.58	114	0.974	7	1	1	300	11	3150	5.63	9699	1.9	15	2	2	1	1	2	0	38.5	0	1	6	4	3	0	4	3	3	3	1	NA	NA
3203	46	2.5	32	28	5	45	80	78	39	42	30.3	1	4	23.46	4.8	4.28	156	2.17	20	1	2	300	10	2775	1.95	14534	1.83	16	2	2	2	1	1	0	41	0	1	12	9	7	1	8	8	7	7	4	NA	NA
3210	42	2.5	51	40	1	40	83	80	32	36	22	1	4	24.1	3.75	3.76	184.4	3.34	11	3	1	200	10	1912.5	1.23	4643	3.46	13	2	1	0	0	0	NA	NA	NA	0	13	7	4	1	6	6	4	2	0	1	0
3216	25	3	67	50	6.5	40	93	91	34	37	20	1	1	23.05	6.9	4.24	137	6.26	17	1	2	200	10	1950	4.55	19260	2.08	10.9	1	1	1	0	0	NA	NA	NA	0	15	13	11	2	13	13	11	10	6	8	5
3221	32	2	30	28	5.3	24	82	80	37	35	28.7	2	6	18.75	7.95	6.68	199	6.42	16	1	2	150	12	1750	1.69	39038	2.31	5	2	2	1	1	2	0	37.5	0	1	16	12	12	0	12	12	12	11	5	11	7
3222	60	1.5	45	40	4.4	65	70	65	32	36	21.4	1	2.5	21.62	5.97	8.69	94.06	10.49	29	1	1	150	11	1575	1.23	36279	2.26	10.8	2	1	1	0	0	NA	NA	NA	0	18	13	12	0	12	12	12	12	4	10	6
3223	63	2	57	45	4.1	47	82	80	29	28	29.7	2	2	18.61	7.81	7.88	310	1.86	10	1	2	150	11	1625	2.33	23616	1.67	9.8	1	1	1	0	0	NA	NA	NA	0	11	11	11	0	11	11	11	10	4	9	7
3227	29	2	43	40	6.3	39	82	80	34	37	30.9	1	10	21.48	6.15	5.23	61.5	7.25	16	1	2	150	10	1500	2.15	10620	0.89	9.8	2	1	1	1	1	0	39.5	0	1	20	11	8	0	8	8	8	8	4	6	3
3234	28	1	37	34	3.8	16	67	65	39	33	42.8	5	3	22.67	8.32	6.4	112	3.99	21	1	1	225	11	2112.5	1.1	11022	1.33	14.5	1	2	1	1	1	0	38.5	0	1	8	7	5	0	6	6	5	5	2	2	0
3238	88	2	45	39	6.5	64	86	84	45	45	12.4	4	1	19.53	6.02	4.89	70.5	1.577	8	3	2	150	11	1650	6.19	7674	0.73	5.2	2	2	1	0	0	NA	NA	NA	0	4	4	3	0	4	4	3	3	2	NA	NA
3240	84	3	43	36	7.4	77	84	82	33	32	29.2	1	1	19.53	9.01	5.61	170.3	1.92	17	1	2	150	10	1662.5	1.63	15225	2.96	13.2	1	1	1	0	0	NA	NA	NA	0	10	10	6	1	10	10	6	5	1	2	2
3241	25	1.5	30	23	1.4	14	68	65	31	31	24.2	1	4	17.63	6.64	6.25	138	6.65	36	3	1	100	10	4089	3.82	17839	1.85	9	2	2	1	1	1	0	41.5	0	1	20	15	6	0	6	6	6	3	2	NA	NA
3243	24	2.5	50	47	7.7	35	89	86	35	35	22.7	1	3	29.34	5.69	9.21	178	18.02	40	1	2	300	8	1800	9.94	30102	1.99	10	2	1	1	1	1	1	NA	NA	0	32	27	18	3	23	23	18	15	3	14	8
3245	42	3	47	45	10.5	58	86	83	28	27	18	1	2	16.55	9.93	8.84	261	2.65	14	1	1	112.5	12	1650	2.47	19950	2.22	11.2	2	1	1	1	1	0	32.5	0	1	8	8	8	0	8	8	8	8	6	8	8
3261	47	3	44	40	1	57	84	80	33	36	19.5	1	1	24.5	8.44	3.73	143.9	2.87	14	2	2	300	10	2700	2.62	1259	0.8	10	1	2	0	0	0	NA	NA	NA	0	7	5	3	1	5	4	2	2	0	NA	NA
3288	90	3	62	43	9.2	92	90	88	22	35	9.8	1	2	19.61	3.53	4.66	99.09	6.18	40	1	1	112.5	11	1300	1.52	23458	7.34	9.7	2	1	1	1	1	0	39.5	0	1	22	18	13	1	18	17	13	13	7	11	7
3299	29	2	42	37	6.4	36	62	60	31	40	26.5	1	2	22.43	6.37	4.24	173.3	4.59	30	1	2	125	11	1462.5	1.95	10695	1.21	10.6	2	1	1	1	1	0	39.5	0	1	11	10	7	0	7	7	7	6	4	4	4
3302	86	2	27	17	8.9	36	84	82	30	32	9.2	1	1	17.76	7.3	7.63	213	6.84	27	1	2	125	12	1450	1.85	8395	0.78	9.8	1	1	1	1	1	0	39	0	1	11	11	9	1	11	11	9	10	3	8	8
3303	17	2	44	38	5.5	20	74	70	29	35	14.2	3	1	20.36	8.45	3.36	140	1.75	10	1	2	225	10	1875	NA	NA	NA	10	2	1	1	0	0	NA	NA	NA	0	8	8	8	0	8	8	8	8	4	5	5
3304	42	2	50	40	1.5	28	85	82	41	40	20.7	3	2	19.93	5.56	3.63	278.5	1.31	8	3	2	300	13	3300	NA	5477	NA	6.3	2	2	1	0	0	NA	NA	NA	0	4	4	4	0	4	4	4	4	2	NA	NA
3311	46	3	53	43	7.2	57	84	82	25	30	14.9	2	4	20.81	6.74	4.77	231.21	3.67	16	1	1	112.5	9	1312.5	2.89	5740	NA	8.5	1	2	0	0	0	NA	NA	NA	0	5	4	2	1	4	4	2	3	0	1	1
3313	28	1	39	36	9	15	78	75	30	34	9.2	1	3	26.9	6.47	2.96	81.2	2.87	19	2	2	200	13	2825	1.65	14995	3.26	9.2	2	1	1	0	0	NA	NA	NA	0	19	19	16	2	19	19	16	17	14	15	15
3316	66	2	40	29	3	50	84	82	37	45	32.9	2	11	20.88	5.24	2.92	132	NA	23	1	1	150	11	1375	1	43742	6.51	11	2	1	1	1	1	0	39	0	1	35	29	28	0	29	28	28	27	18	27	18
3327	39	3	63	37	5.5	36	88	85	32	32	23.3	2	3	20.93	8.85	6.07	189	2.19	15	1	1	225	12	2550	3.31	10591	3.81	12.5	2	1	1	1	1	0	40.5	0	1	6	2	1	0	2	2	1	1	1	NA	NA
3333	47	2.5	54	39	8.5	55	86	84	27	25	34.1	1	1	26.27	7.48	9.74	106	4.72	23	1	1	150	13	2237.5	4.88	9883	63.5	16	2	1	1	0	0	NA	NA	NA	0	3	3	2	1	3	3	2	2	1	NA	NA
3336	43	3	43	39	4.9	42	85	82	34	35	15.5	1	5	20.03	6.44	7.33	149	4.09	23	4	1	162.5	10	1589	4.59	12095	2.94	8.7	2	1	0	0	0	NA	NA	NA	0	16	12	12	0	12	12	12	7	1	6	6
3338	42	2.6	50	40	4.1	54	84	80	32	33	22	2	4	25.39	7.92	5.15	128	3.84	25	1	1	150	15	2662.5	1.51	14812	2.07	11	2	1	1	0	0	NA	NA	NA	0	16	15	13	1	15	15	13	12	6	13	10
3344	47	2	64	52	4.3	39	87	85	26	27	17.5	1	1	22.21	4.26	5.82	388	6.71	26	1	2	112.5	10	1125	4.67	3567	2.78	6.7	2	1	1	0	0	NA	NA	NA	0	13	12	10	0	11	11	10	10	7	8	7
3346	25	2.5	49	45	7.7	32	92	90	26	29	23.4	1	3	21.1	5.88	4.6	133	6.41	19	1	1	112.5	10	1125	2.23	8542	0.63	10.3	2	1	1	0	0	NA	NA	NA	0	15	13	12	0	13	13	12	12	7	12	11
3347	54	3	29	23	5	47	85	82	36	36	10.9	1	2	21.76	10.59	5.12	148.5	1.97	11	1	2	300	10	3000	1.37	7317	1.42	9	2	1	1	0	0	NA	NA	NA	0	11	11	7	1	11	11	7	5	4	NA	NA
3348	59	2	60	46	4.7	90	86	82	41	43	39.4	1	2.5	20.96	4.06	5.38	164	1.57	2	1	2	250	10	2400	3.37	8527	3.4	7.8	2	2	1	1	1	0	38.5	0	1	9	7	6	1	7	7	6	6	3	NA	NA
3349	40	2	64	54	11.9	40	86	84	30	29	6.8	1	0.5	26.39	7.03	15.6	177	11.99	34	1	2	200	11	2325	2.43	21866	1.52	8.1	2	1	1	0	0	NA	NA	NA	0	24	22	19	2	22	22	19	17	10	16	14
3359	127	2	78	56	6.1	105	94	92	26	34	41.4	3	3	20.44	9.2	10.2	187	4.35	51	2	1	150	12	1925	1.4	6256	7.78	9	2	2	0	0	0	NA	NA	NA	0	34	28	20	2	25	14	11	4	0	NA	NA
3361	56	1.5	44	34	5	40	82	80	35	36	22.3	1	2	25.3	4.02	3.41	106.6	3.19	14	1	1	225	11	2475	1.41	17183	5.28	12.9	2	1	1	1	1	0	39	0	1	17	14	13	0	13	13	13	13	4	12	7
3362	33	2	48	33	3	28	84	82	31	31	32.4	1	2	27.46	5.72	3.69	79.2	4.27	19	1	1	200	10	2400	3.3	6084	3.15	11	2	1	0	0	0	NA	NA	NA	0	8	7	6	0	7	7	6	3	0	3	2
3366	44	2	72	55	5.1	39	90	88	32	36	11	2	4	25.2	5.99	3.42	83.1	2.73	11	4	2	225	11	2475	1.72	17221	2.65	17.1	2	1	1	1	1	0	38.5	0	1	9	7	5	0	7	6	5	5	2	3	1
3370	68	1	46	40	3	39	84	82	34	36	20.3	1	3	21.97	8.06	5.83	327.1	2.58	9	2	1	200	10	2200	4.47	9053	2.09	7.3	2	2	2	1	1	0	37.5	0	1	8	7	4	3	7	7	4	4	2	2	1
3378	37	3	52	46	3.5	40	92	90	27	33	31.9	2	2	20.83	5.65	6.97	165.9	5.27	8	1	1	112.5	9	900	1.96	23288	1.46	9.4	2	1	1	1	1	0	38	0	1	14	13	11	1	12	11	10	9	0	9	3
3379	61	2.5	49	37	6	48	87	85	34	34	25.1	1	5	19.22	10.9	4.54	137	1.65	7	1	2	200	10	1950	4.88	9142	1.04	12.5	1	1	1	1	1	0	38	0	1	11	8	5	1	7	7	5	4	1	NA	NA
3381	27	3	36	30	4.7	32	86	84	28	29	57	1	1	20.18	5.71	5.4	155	3.48	23	1	1	112.5	10	1175	1.85	7844	1.57	12	1	1	1	0	0	NA	NA	NA	0	13	12	10	2	12	12	10	9	7	8	7
3382	35	3	43	37	4	36	88	85	34	35	10.5	1	1	19.78	6.18	4.54	181	12.14	57	1	2	112.5	10	1087.5	8.23	9789	2.06	10	1	2	1	1	1	0	34	0	1	11	10	6	2	10	10	6	6	1	6	5
3395	32	3	18	12	1.4	15	86	84	39	34	22	1	3	22.33	9.65	3.35	120	2.15	5	3	1	300	13	3525	5.51	2169	0.4	9.8	1	1	1	1	1	0	38.5	0	1	2	2	1	0	2	2	1	2	1	1	0
3400	23	3	41	33	3.5	32	81	78	31	33	24.5	1	4	20.28	5.87	5.52	90.5	5.47	18	3	1	137.5	9	1312.5	4.01	6978	0.75	16	2	1	1	0	0	NA	NA	NA	0	8	4	3	0	3	3	3	3	1	NA	NA
3402	77	2.5	45	21	12.8	36	87	84	45	54	19.2	3	1	20.69	15.9	10.1	86.3	0.17	0	1	2	75	6	1350	13.1	1659	0.16	7	2	2	2	0	0	NA	NA	NA	0	1	1	1	0	1	1	1	1	1	NA	NA
3417	24	3	52	35	4	26	89	86	33	32	35	1	2	20.84	6.75	14.2	144	20.77	31	1	1	137.5	9	1212.5	2.06	28709	2.41	9.2	2	1	1	0	0	NA	NA	NA	0	18	17	15	0	17	17	15	14	3	14	12
3423	40	2	52	46	7.5	30	92	90	40	43	23.6	1	1	21.23	7.49	5.43	90.5	2.22	10	1	2	225	11	2475	6.11	16474	2.2	13.8	1	1	0	1	1	1	NA	NA	0	13	10	8	1	10	10	8	8	5	6	4
3424	56	2.5	36	17	3	34	83	80	30	31	12	2	5	22.72	5.77	3.58	135	2.99	14	1	2	150	12	1987.5	1.29	12654	2.31	14.9	1	1	1	0	0	NA	NA	NA	0	11	9	7	2	9	9	7	7	3	5	4
3431	58	2	51	44	5.5	78	84	82	26	31	8.5	1	1	25.68	5.76	6.19	140	3.89	23	1	1	187.5	13	2587.5	1.05	16599	1.75	9.7	1	1	1	1	1	0	40.5	0	1	16	14	12	1	13	13	12	9	3	9	6
3437	41	2	36	27	2	30	82	80	33	32	19	3	3	24.02	6.28	5.26	269.4	1.66	7	1	1	300	9	2625	1.91	10654	NA	10.4	2	1	1	1	1	0	39.5	0	1	6	4	4	0	4	4	4	4	1	3	2
3445	44	3	47	39	6.4	70	87	83	34	38	11.5	1	6	16.56	5.86	4.27	220	4.58	21	1	1	150	10	1612.5	2.41	18975	3.66	8.1	2	1	1	1	1	0	40	0	1	12	6	4	1	5	5	4	3	1	NA	NA
3449	40	3	42	35	14	38	82	80	40	45	12	3	2	24.34	9.03	6.83	123	0.634	8	3	2	300	8	2250	6.16	5177	20.7	11.3	2	2	2	0	0	NA	NA	NA	0	5	5	4	1	5	5	4	4	2	NA	NA
3455	47	2	46	43	6.5	63	86	84	35	35	21.4	3	1	31.49	5.08	3.52	109.5	3.18	19	1	1	250	10	2800	18.5	14174	3.44	9	2	1	1	1	1	0	38	0	1	14	13	13	0	13	13	13	12	5	12	8
3458	41	2	47	40	3	44	86	82	27	27	23.7	2	3	21.91	6.8	5.39	140	2.91	26	1	1	137.5	11	1362.5	2.68	11628	1.93	11.9	1	1	1	1	1	0	40.5	0	1	10	8	7	1	8	8	7	7	4	NA	NA
3461	30	3	60	54	4	42	91	89	35	36	28	2	3	18.73	7.92	5.73	20.77	2.03	13	1	2	187.5	10	1762.5	1.37	7037	0.92	10.7	2	1	1	0	0	NA	NA	NA	0	6	5	5	0	5	5	5	4	0	4	2
3468	53	2	51	31	6.6	42	86	83	33	32	25.2	1	2	21.05	8.67	6.81	186	1.98	13	3	2	225	11	2087.5	4.83	14672	1.49	9.2	1	2	0	1	1	0	40	0	1	11	7	4	2	7	7	4	4	0	NA	NA
3469	44	2	53	42	2.5	65	87	82	40	40	44.3	4	4	21.63	11.31	4.02	136.7	0.515	2	3	1	225	11	2625	2.43	4450	0.61	9.4	2	2	1	0	0	NA	NA	NA	0	3	3	3	0	3	3	3	3	2	NA	NA
3476	43	3	45	38	12.5	45	86	83	29	32	15	1	3	19.63	8.2	17.4	147	7.7	30	1	1	125	12	1687.5	4.45	8343	1.53	10.9	1	1	1	0	0	NA	NA	NA	0	18	16	12	2	15	15	12	10	4	9	7
3477	32	3	51	48	6	42	85	83	37	37	15.4	3	1	21.45	11.2	4.72	172	0.928	4	3	1	225	12	2625	4.73	14742	2.71	6	2	2	2	0	0	NA	NA	NA	0	8	8	8	0	8	8	8	7	5	NA	NA
3481	38	3	63	57	10	53	92	90	36	37	9	1	1	19.92	8.57	7.61	261	3.76	15	1	2	200	9	1600	2.22	27447	5.56	7.6	2	1	1	0	0	NA	NA	NA	0	14	9	7	2	9	9	7	7	5	6	6
3483	39	4	66	56	7.9	80	86	84	33	33	33.8	6	1	21.7	7.83	5.41	240	3	23	2	1	112.5	16	2212.5	2.18	8887	0.63	10.2	1	1	1	0	0	NA	NA	NA	0	10	10	8	1	9	9	8	7	4	6	4
3505	26	1.5	31	21	2.5	12	86	83	33	35	31	1	3	21.99	6.84	5.28	147	4.22	13	1	1	225	8	1587.5	4.95	9623	1.73	7.6	1	1	1	1	1	0	38.5	0	1	8	5	5	0	5	5	5	5	4	NA	NA
3506	72	2	56	43	3.5	75	89	87	32	41	30.5	2	1	22.31	3.1	5.08	811	2.75	27	1	2	150	11	1750	2.55	24865	6.28	7.4	2	1	1	1	1	1	NA	NA	0	18	14	11	2	14	14	11	11	4	10	5
3510	34	3	44	38	5.2	48	87	85	35	36	27	1	5	19.47	6.72	5.33	224	5.41	13	1	2	150	10	1425	2.09	12849	3.69	12.2	1	1	1	0	0	NA	NA	NA	0	8	8	6	1	8	7	6	5	1	2	0
3513	42	1.5	46	43	7.4	23	86	84	37	36	21.5	2	1	19.53	7.97	4.73	127	2.22	12	1	1	187.5	11	2050	1.86	9569	1.97	13.3	2	1	1	1	1	0	39.5	0	1	13	11	8	3	11	11	8	8	6	2	2
3514	29	3	36	30	3	34	83	80	30	31	15.1	1	2	20.05	9.45	5.05	180.5	4.22	19	3	1	150	10	1400	1.3	17755	0.99	15.2	1	1	1	0	0	NA	NA	NA	0	12	9	2	0	2	2	2	2	2	NA	NA
3516	44	2	60	47	3	66	86	83	32	32	50	1	3	20.1	3.96	5.43	158	4.07	18	1	1	150	9	1200	1.13	28156	2.47	9.1	2	1	1	1	1	0	40.5	0	1	21	20	19	0	20	20	19	16	9	16	14
3521	57	2	72	44	7.5	60	91	89	40	38	25	2	3	23.88	7.97	8.16	214	3.29	12	4	2	250	10	2300	3.61	6205	1.37	10	1	1	1	0	0	NA	NA	NA	0	7	6	5	1	6	6	5	5	1	NA	NA
3526	35	3	52	40	4	38	75	73	34	35	20.5	1	8	23.05	6.43	6.74	177	4.3	23	1	1	150	11	1887.5	1.78	20611	2.49	7.1	2	1	1	1	1	1	NA	NA	0	23	20	16	0	18	18	16	17	7	15	11
3530	42	3	42	38	9	39	82	80	36	29	18	1	3	20.17	6.63	5.41	87.8	2.09	13	2	2	150	11	1575	1.4	14301	3.66	10.5	1	2	2	0	0	NA	NA	NA	0	10	9	8	1	9	9	8	7	4	6	2
3534	31	2.5	58	44	2.7	46	88	85	30	32	26.7	1	3	24.48	7.25	3.96	133	2	15	3	1	225	10	2375	1.47	6814	2.19	8.1	1	2	0	0	0	NA	NA	NA	0	6	4	2	2	4	4	2	2	0	NA	NA
3538	12	1.5	45	40	4.9	20	85	82	33	30	24.1	1	1	21.19	5.8	5.89	120	7.39	24	1	1	225	12	2550	NA	16979	1.49	11.5	2	2	1	1	1	0	32	0	1	25	21	17	0	20	20	17	14	5	10	4
3540	77	3	59	48	5	85	92	90	29	32	16.7	1	1	24.52	5.53	8.9	167	NA	41	1	2	150	12	2325	3.19	13279	2.37	10.2	1	1	1	1	1	0	39.5	0	1	15	14	13	0	14	14	13	14	6	14	11
3542	34	3	51	36	8.5	50	87	84	27	28	18	2	1	23.61	6.44	3.65	137	2.14	18	1	2	150	9	1412.5	1.31	3348	0.81	12.5	2	1	0	0	0	NA	NA	NA	0	7	6	5	0	6	6	5	5	1	1	0
3546	70	3	42	37	4	72	85	83	32	37	14.5	5	1	20.13	7.55	7.1	114	4.15	21	1	2	75	14	1675	1.75	15459	2.74	12	1	1	1	1	1	0	38.5	0	1	18	14	10	1	13	13	10	10	5	9	6
3547	34	1	37	32	7.5	30	78	75	33	30	11.5	4	1	17.44	16.3	8.85	144	1.05	8	1	1	150	12	1725	22.1	18676	10.8	7.8	2	1	1	0	0	NA	NA	NA	0	7	6	1	2	4	4	1	1	1	NA	NA
3561	43	3	39	32	4.3	58	81	78	31	42	17	2	1	20.21	6.13	7.29	318	1.38	6	1	2	75	12	2250	1.6	13003	2	10.6	1	1	1	1	1	0	37.5	0	1	11	8	4	2	7	7	4	4	1	1	1
3567	163	1.5	42	23	10	64	73	70	37	41	10	1	6	21.77	4.28	3.65	187	1.71	17	1	2	225	10	2175	2.77	11853	3.71	11	1	1	1	0	0	NA	NA	NA	0	18	14	5	2	13	13	5	9	2	7	5
3570	53	3	43	37	4	48	88	85	44	26	6.1	3	1	19.04	6.67	3.39	173	1.52	5	1	2	300	5	1200	9.01	4844	1.24	5.1	2	2	0	0	0	NA	NA	NA	0	2	2	1	1	2	2	1	1	0	NA	NA
3577	89	2	49	38	4.7	58	83	80	33	38	21.5	1	6	17.03	5.08	5.12	73.6	13.77	44	1	2	112.5	10	1100	0.52	21970	3.67	10	2	1	1	0	0	NA	NA	NA	0	39	35	28	1	30	29	27	25	17	25	20
3578	52	2	55	45	4.9	45	88	84	33	38	9.5	5	0.5	23.05	7.53	7.17	18.4	5.62	16	1	2	112.5	16	2275	1.24	13584	1.67	8.3	1	1	1	1	1	0	38.5	0	1	12	10	9	1	10	10	9	9	7	5	5
3583	103	2.5	33	24	4.4	86	81	77	27	31	36.3	2	2	27.53	7.51	2.99	104	2.69	12	2	1	225	12	3000	1.91	7191	1.52	12.6	1	1	1	1	1	0	39.5	0	1	9	8	7	0	8	8	7	4	2	NA	NA
3594	100	1.5	42	27	4.4	46	76	70	33	35	19	1	2	16.85	7.64	7.33	156	2.2	11	1	1	150	11	1425	1.48	17733	5.58	11	2	1	1	0	0	NA	NA	NA	0	15	10	6	0	7	7	6	6	2	1	0
3596	18	3	46	39	4	25	91	89	33	32	16.5	3	2	20	26.4	14.1	84.7	0.64	2	1	1	300	14	4200	2.12	6235	1.31	5.7	2	1	0	0	0	NA	NA	NA	0	5	5	1	4	5	5	1	1	0	NA	NA
3602	18	2	35	23	6.2	14	63	60	30	31	11.3	2	2	21.87	5.81	4.44	344	1.17	9	1	1	150	11	1575	4.22	7918	1.88	9	1	1	1	1	1	0	39	0	1	6	6	6	0	6	6	6	6	2	NA	NA
3606	31	2	70	59	5.9	52	86	84	32	35	24.2	1	2	22.46	6.98	12.7	160	8.51	23	1	1	150	10	1275	3.21	28690	2.05	10.3	2	1	1	1	1	0	38	0	1	28	20	16	3	20	20	16	16	12	16	12
3609	52	2	41	38	4.8	40	87	85	39	40	35.7	1	7	24.84	6.93	4.61	155	3.07	13	1	1	250	10	2350	2.31	8344	1.62	9.5	2	1	1	1	1	1	NA	NA	0	15	12	1	0	1	1	1	1	1	NA	NA
3618	43	2.6	55	45	5.4	51	87	84	32	34	22.4	1	1	24.65	7.63	3.2	108	1.39	10	1	2	300	12	3300	1.68	8225	2.64	9.4	2	1	1	0	0	NA	NA	NA	0	15	7	4	1	5	5	4	4	3	NA	NA
3619	72	2.5	34	21	3	50	84	81	33	33	40.8	2	3	25.23	6.59	3.65	74.12	2.02	7	2	1	225	12	2425	0.91	15924	2.21	10.1	2	1	1	1	1	0	39.5	0	1	13	10	8	0	8	8	8	7	2	5	3
3632	36	3	44	38	4.4	37	82	80	32	31	25.9	1	2	19.57	6.08	5.35	171	3.8	19	1	1	175	10	1500	1.07	19388	2.92	4.5	2	1	1	1	1	0	38.5	0	1	15	14	12	2	14	13	11	9	5	9	9
3637	38	3	52	47	4.3	55	87	84	30	34	35.5	1	7	29.64	6.72	11.7	232	NA	22	1	2	250	10	2750	10.5	38680	3.08	10.3	2	1	1	1	1	0	36.5	0	1	29	23	13	7	22	22	13	13	3	15	12
3638	20	3	51	45	2.5	23	86	84	24	27	20.5	1	1	23.44	5.7	3.8	99.09	5.11	15	2	1	150	10	1425	1.63	10571	3.39	9.6	1	1	1	1	1	0	39	0	1	20	14	11	2	14	14	11	12	2	11	7
3639	55	2	43	35	2	64	86	82	30	35	33.3	1	3	24.16	5.02	3.66	85.82	3.79	16	3	1	200	10	1937.5	2.96	16933	3.55	13.8	1	1	1	0	0	NA	NA	NA	0	12	8	4	0	6	6	4	4	1	NA	NA
3640	130	2	39	22	1	72	88	86	32	37	24	1	1.5	27.48	6.65	3.25	173	2.49	11	3	2	300	10	2700	1.07	7120	1.36	12	2	1	0	1	1	0	39.5	0	1	6	3	3	0	3	3	3	2	0	NA	NA
3645	75	3	67	51	2	67	92	90	29	32	16.5	1	3	23.88	6.54	9.08	113.8	4.68	32	1	2	125	11	1312.5	2.29	25394	3.83	10.2	2	1	1	1	1	0	37.5	0	1	28	23	19	4	23	23	19	19	14	19	17
3653	20	2.5	45	36	2	26	79	75	32	33	49	1	2	20.7	7.94	4	161	1.17	7	1	1	200	13	2162.5	2.6	10495	4.24	11	2	2	1	0	0	NA	NA	NA	0	13	7	3	2	6	6	3	3	1	NA	NA
3662	47	2	35	32	3	33	90	87	31	28	10.4	1	2	26.04	3.78	6	95.42	3.94	22	1	2	187.5	10	1875	4.04	13383	4.08	6.5	2	1	1	0	0	NA	NA	NA	0	24	19	16	0	19	19	16	10	2	8	3
3663	36	3	50	46	3.9	40	85	83	31	29	25.9	1	4	21.36	5.7	6.57	116	2.57	13	1	1	162.5	10	1525	2.85	11285	2.87	12.8	1	1	1	0	0	NA	NA	NA	0	15	12	11	0	11	11	11	10	3	9	7
3669	45	3	56	47	5.5	59	86	84	30	34	6.5	6	2	20.78	7.07	5.75	179.2	2.01	17	1	2	125	12	1450	0.58	16263	1.78	13	1	1	1	1	1	0	38.5	0	1	13	12	9	2	12	12	9	10	4	9	6
3670	30	2	40	34	1.5	28	83	80	36	37	29.4	1	4	22.27	5.55	5.9	326.6	1.45	12	1	2	225	10	2100	3.12	9322	1.44	9.7	2	1	1	1	1	0	38.5	0	1	8	8	7	1	8	8	7	6	3	6	2
3674	70	2	60	57	8	62	91	87	39	37	8.8	2	1	22.86	4.44	3.83	123	1.51	11	1	2	75	12	2400	NA	NA	NA	NA	1	2	0	0	0	NA	NA	NA	0	10	9	6	1	7	7	6	4	0	3	0
3679	125	2	50	43	5	86	86	84	30	33	17	1	6	27.56	1.49	0.1	24.89	3.43	12	1	1	225	17	3825	0.3	12365	1.5	10.3	1	1	1	1	1	0	40.5	0	1	7	7	5	0	6	6	5	6	3	1	1
3680	109	2	49	45	4.5	62	84	82	38	43	15.5	1	6	23.86	6.65	4.71	155	1.1	7	1	2	225	11	2325	2.93	7388	2.37	5.2	2	1	1	0	0	NA	NA	NA	0	5	3	3	0	3	3	3	3	1	3	2
3684	39	2	42	36	4	37	83	80	34	38	4.2	1	3	28.95	3.97	11.8	174	3.26	24	1	2	250	10	2075	2.65	7442	1.38	10	1	1	0	1	1	0	39	0	1	9	8	7	0	8	8	7	5	0	2	0
3687	50	2	49	39	2.5	52	82	80	31	36	24.3	1	2	18.82	5.76	4.85	164	2.73	6	1	2	187.5	10	1575	2.34	10484	3.5	8.9	2	1	1	0	0	NA	NA	NA	0	7	5	2	3	5	5	2	2	1	NA	NA
3691	40	1	44	42	7	48	87	82	30	30	36.1	1	4	21.18	5.9	5.57	107	7.73	49	1	1	112.5	12	1712.5	1.96	13371	1.81	12	2	1	1	1	1	0	39.5	0	1	20	18	16	2	18	18	16	14	3	13	8
3700	40	2	29	20	4.5	26	71	64	38	42	8.7	4	1	17.78	5.32	4.99	144.8	4.39	3	1	2	150	11	1650	1.23	8996	1.51	7.9	2	1	0	0	0	NA	NA	NA	0	3	2	2	0	2	2	2	2	0	NA	NA
3701	77	2	67	49	11	80	85	83	30	34	15.5	1	1	22.19	4.97	8.63	88.2	6.43	28	1	1	112.5	10	1000	3.36	39418	4.76	17.3	2	1	1	1	1	0	41	0	1	26	21	15	4	19	19	15	14	6	14	12
3702	53	3	60	42	5	58	92	90	31	31	11	1	2	20.71	5.46	13.6	216	4.26	34	1	2	125	9	1037.5	2.85	21681	2.14	11	2	1	1	1	1	1	NA	NA	0	29	23	20	0	23	23	20	21	8	22	16
3703	53	2	45	36	3	51	83	80	29	30	23	5	1	19.53	4.21	6.79	133	5.52	33	1	2	112.5	11	1262.5	0.3	7150	1.88	11	1	1	1	0	0	NA	NA	NA	0	12	10	9	0	10	10	9	6	1	3	3
3707	52	2	47	45	6	59	82	80	33	35	25.3	1	1.5	19.3	8.6	6.57	209	3.81	19	1	1	150	10	1450	0.96	13027	1.91	11	2	1	1	1	1	0	39.5	0	1	13	12	10	0	11	11	10	10	2	9	8
3708	90	2	39	33	3	101	73	70	38	48	17.7	5	1	22.87	9.08	6.36	280	1.1	11	1	1	75	15	2600	0.98	13422	2.53	8.5	1	2	0	0	0	NA	NA	NA	0	7	7	6	1	7	7	6	3	0	NA	NA
3713	12	3	40	34	2	19	74	70	44	36	12.2	4	5	24.4	8.22	5.85	156.1	1.04	2	2	2	150	6	900	8.32	2584	0.75	5.8	2	2	2	0	0	NA	NA	NA	0	2	2	2	0	2	2	2	1	0	NA	NA
3717	30	3	46	37	5	40	91	88	24	34	13	5	1	18.54	9.34	9.42	293	3.16	17	1	2	75	13	1275	1.04	8294	1.52	9.5	1	1	1	1	1	0	38.5	0	1	11	9	7	1	9	9	7	8	3	7	6
3722	30	3	44	34	2	40	81	79	36	39	30.7	4	5	20.7	10.2	7.64	220	0.711	7	1	2	150	9	1350	5.23	5255	0.84	7.6	2	1	1	0	0	NA	NA	NA	0	2	2	2	0	2	2	2	1	1	NA	NA
3728	96	2	54	44	5	69	84	82	34	36	17	6	9	23.24	6.44	7.83	192.3	5.4	14	4	1	200	11	2075	1.56	12051	2.94	NA	2	2	1	0	0	NA	NA	NA	0	18	14	11	0	14	13	10	7	1	3	2
3733	41	3	43	34	6	52	85	81	33	36	27	1	7	21.66	6.65	5.22	193.9	1.41	9	1	2	300	10	2925	7.16	8484	1.21	22	2	1	1	0	0	NA	NA	NA	0	8	5	4	0	4	4	4	4	2	NA	NA
3735	48	2	43	41	6.5	55	90	88	35	33	9.9	3	4	23.65	8.63	3.83	203	1.67	8	1	2	300	10	2850	3.04	1824	NA	5.9	2	1	1	0	0	NA	NA	NA	0	5	5	4	1	5	5	4	4	1	2	1
3738	20	2	45	36	9.1	19	83	80	38	38	21.8	6	1.5	21.07	5.74	2.93	76.3	2.65	9	1	2	225	15	3225	1.21	12513	4.66	16	2	1	0	0	0	NA	NA	NA	0	5	5	5	0	5	5	5	4	0	4	2
3740	28	2	42	33	1	27	76	71	27	32	32.4	1	3	27.24	4.72	5.08	84.41	3.82	29	2	1	150	10	1500	2.5	6723	3.06	8	2	1	1	1	1	0	41	0	1	19	15	14	0	15	15	14	13	4	13	10
3742	45	2	68	57	5.5	59	86	82	34	37	11.5	1	1	19.98	6.77	7.61	137	2.81	22	1	2	112.5	12	1387.5	2.31	16566	1.36	11	1	1	1	1	1	0	38	0	1	14	12	9	2	12	12	9	9	4	9	8
3744	23	3	60	56	7.1	47	90	88	30	35	32.4	1	1	20.08	6.83	3.87	201	1.23	10	1	1	225	11	2300	1.45	9259	2.39	8.7	1	2	0	1	1	0	NA	NA	0	11	9	8	1	9	9	8	3	0	NA	NA
3762	30	1.5	40	34	2	29	75	72	27	28	41	5	2	18.75	8.55	5.49	548.4	2.67	10	1	2	125	14	1575	2.93	38502	2.73	12	2	1	1	1	1	0	38.5	0	1	18	16	14	1	16	16	14	14	5	14	9
3770	36	1.5	36	34	6	54	70	68	26	28	27.6	2	3	18.82	7.59	7.99	166.25	2.38	8	3	2	187.5	13	2362.5	2.04	12413	2.19	13.5	1	1	1	1	1	0	38.5	0	1	17	16	14	1	16	16	14	12	6	10	9
3781	37	2	43	36	4	32	84	81	39	41	16.7	4	12	24.2	6.45	2.33	172.4	0.456	5	1	2	150	12	1725	5.31	7842	1.41	4.9	2	2	0	1	2	0	37.5	0	1	4	4	3	0	4	4	3	4	0	1	0
3782	33	1	30	22	5.5	13	82	79	27	30	31.2	1	2.5	18.97	7.1	5.93	142	8.04	29	3	1	112.5	11	1500	1.69	24595	4.32	13.5	2	1	1	1	1	0	40.5	0	1	15	12	11	0	11	11	11	11	3	11	9
3784	14	2	44	37	6	13	82	80	29	29	8.8	6	2	18.9	7.31	20.6	173	2.88	15	2	2	125	10	1200	1.15	18932	2.69	12.7	2	1	1	1	1	0	37.5	0	1	10	8	7	1	8	8	7	7	3	6	2
3785	49	2	58	43	6	48	85	82	29	36	33.8	3	3	21.32	7.98	3.62	175.3	1.47	8	1	2	300	10	2925	1.24	10141	2.27	6.9	2	1	1	0	0	NA	NA	NA	0	11	9	9	0	9	9	9	8	2	7	7
3791	78	2	42	38	4	52	82	80	40	41	30.6	1	2	21.6	5.31	7.79	183	2.64	10	1	1	225	10	2250	1.36	24244	3.98	10	2	2	1	1	1	0	38.5	0	1	5	4	3	1	4	4	3	2	1	NA	NA
3793	65	2	47	42	6.5	45	87	82	31	36	20.3	4	1	26.75	7.53	9.8	178	1.05	5	1	2	150	9	1575	7.98	5316	0.42	10.4	2	1	1	1	1	0	39.5	0	1	4	4	4	0	4	3	3	3	1	NA	NA
3800	34	2	41	38	8.4	33	87	85	37	36	10.6	3	2	25.31	8.3	8.86	144	4.92	23	1	2	200	13	3750	1.91	15293	NA	12.5	2	1	1	0	0	NA	NA	NA	0	6	6	6	0	6	6	6	6	0	6	5
3805	42	2	52	50	4.5	70	83	80	34	34	6.4	4	3	21.03	12.23	6.36	131.8	0.96	4	1	1	150	9	1350	5.17	12377	1.56	4	2	1	1	1	1	0	39.5	0	1	6	5	4	1	5	5	4	3	1	NA	NA
3806	18	1.5	53	49	3	18	83	80	32	33	21	1	2	19.59	6.71	5.53	93.57	3.6	0	1	1	175	10	2025	4.78	13729	2.07	17	2	1	1	1	1	0	39.5	0	1	15	12	10	2	12	12	10	10	4	8	6
3807	69	0.5	35	32	2	21	76	74	35	38	26	6	1	20.1	5.79	4.62	84	4.72	18	1	2	150	13	1850	1.58	14667	0.64	12	2	1	1	1	1	1	NA	NA	0	10	9	7	1	9	9	7	7	2	5	2
3811	115	2	55	35	7	62	87	83	31	35	11	1	3	26.33	6.87	3.95	166.6	0.975	10	1	1	300	12	3525	1.34	8568	0.65	7	1	1	1	1	1	0	39.5	0	1	12	7	6	1	6	6	6	6	2	4	3
3814	50	4	45	38	3	66	84	81	38	38	14	1	1	25.34	9.05	3.9	160	1.04	12	1	2	300	9	2400	2.88	4047	0.54	8	1	1	1	0	0	NA	NA	NA	0	3	2	1	1	2	2	1	1	1	NA	NA
3821	25	2.5	42	33	9	25	86	84	37	40	10.2	1	3	23.33	8.86	4.48	127	1.29	10	1	2	225	9	2325	7.58	2973	3.49	8.9	2	1	1	0	0	NA	NA	NA	0	3	3	3	0	3	3	3	2	2	NA	NA
3823	65	2	51	45	1	72	84	80	32	33	21	1	7	24.52	4.44	4.83	114	7.36	44	3	2	125	9	1387.5	3.67	10674	1.95	12	2	2	0	0	0	NA	NA	NA	0	7	6	5	0	6	6	5	3	0	2	1
3828	45	2	44	39	5	38	84	82	38	42	30	1	3	21.79	7.29	3.84	150	2.06	14	1	2	225	11	2437.5	1.48	16105	4.08	10.9	2	1	1	1	1	0	40.5	0	1	9	8	7	0	8	8	7	7	0	7	5
3832	40	1.5	60	51	3	35	88	84	39	41	10.1	1	1	24.69	5.97	3.63	147	1.72	11	2	2	300	11	3300	3.08	8185	2.69	14.7	2	1	1	1	1	0	40	0	1	12	12	8	1	11	11	8	7	5	NA	NA
3834	47	0.5	42	36	2.5	26	73	70	37	40	9.6	3	2	15.79	8.22	7.64	424	8.32	18	2	1	150	10	1300	1.81	23285	3.15	7	2	1	1	1	1	0	40.5	0	1	25	20	14	3	18	18	14	14	3	14	11
3839	20	2	38	32	5	24	77	74	33	33	28.6	1	2	20.28	8.82	14.6	257	8.59	36	1	1	112.5	11	1200	2.24	25097	2.61	8.6	2	1	1	1	1	0	37.5	0	1	15	12	6	0	11	11	6	8	2	7	4
3840	27	3	38	30	2	31	83	80	36	33	43.8	1	2.5	20.71	7.9	5.82	109.9	1.69	8	3	2	225	10	2150	6.87	8213	3.81	9.3	1	2	0	0	0	NA	NA	NA	0	7	5	2	0	5	5	2	3	0	1	1
3845	40	3	49	46	7.5	68	86	84	37	32	16.8	1	2	22.03	5.29	4.39	205	4.6	25	1	2	187.5	9	1437.5	7.13	30069	3.85	6.6	2	1	1	0	0	NA	NA	NA	0	21	17	12	2	16	16	12	12	5	10	8
3846	53	2	49	42	4.7	59	83	80	30	32	36.9	1	1	17.58	5.84	6.03	190	4.45	26	2	1	125	10	1200	0.81	18158	2.21	9	2	1	1	0	0	NA	NA	NA	0	17	17	16	1	17	16	15	12	3	13	9
3847	17	2	40	32	3	16	75	72	39	35	25.5	3	1	22.37	9.29	4.84	127	1.27	6	1	2	300	14	4050	5.65	6093	2.15	6.2	2	1	1	0	0	NA	NA	NA	0	5	5	5	0	5	5	5	5	0	3	2
3849	141	2	77	61	7	130	92	90	41	39	6.1	3	3	29.39	6.89	4.63	97.5	0.99	8	1	2	300	15	4350	6.88	6048	NA	7.5	2	2	2	0	0	NA	NA	NA	0	4	4	3	0	4	4	3	4	2	2	0
3853	31	3	48	35	8	42	88	82	34	41	19.9	1	2	19.52	4.75	5.03	68.4	1.36	12	2	2	225	13	3525	4.24	1333	2.65	8.9	2	1	1	1	1	0	40.5	0	1	4	4	4	0	4	4	4	4	0	4	3
3854	132	2	43	34	6.9	82	81	78	24	28	3.6	1	3	26	6.85	15.2	120	NA	26	1	2	200	10	1750	8.83	34692	5.1	8.4	2	1	1	1	1	0	41.5	0	1	30	30	21	7	28	28	21	20	7	20	16
3855	42	2	51	46	6.5	40	89	87	30	29	16.4	1	2	17.72	6.94	8.94	123	3.46	16	1	1	125	10	1125	3.32	18128	3.63	10.3	2	1	1	1	1	0	39	0	1	15	13	11	0	13	13	11	9	3	8	7
3864	32	2	36	27	10.1	30	76	74	33	33	11.4	1	2	22.03	5.93	5.6	121	4.78	20	2	1	150	10	1425	2.77	14636	2.36	16	1	1	1	1	1	1	NA	NA	0	16	15	11	1	14	14	11	11	1	11	9
3867	134	2	38	35	4	94	82	80	31	33	7.3	3	6	24.08	45.8	28.4	97.5	0.01	1	1	1	75	7	825	16.1	396	0.29	11	2	1	1	0	0	NA	NA	NA	0	1	1	1	0	1	1	1	1	1	NA	NA
3872	79	2	51	43	5	60	86	84	33	29	11.3	1	2	18.84	6.21	6.32	185	1.04	11	1	1	187.5	9	1637.5	3.64	7188	4.11	13.8	2	1	1	0	0	NA	NA	NA	0	5	5	4	0	4	4	4	4	2	NA	NA
3874	56	3	42	33	4.5	50	83	80	30	30	14.6	1	1	29.94	6.83	14	199	7.91	27	1	2	200	10	1950	6.05	27720	6.41	5.6	2	1	1	0	0	NA	NA	NA	0	25	18	12	1	13	13	12	11	6	11	8
3876	45	3	46	43	10	73	85	80	22	31	24.1	1	1.5	24.03	7.44	14	165	7.79	32	1	1	150	12	2375	3.96	18610	2.87	9.5	2	1	1	1	1	0	39.5	0	1	18	17	15	1	17	17	15	14	4	14	12
3878	41	2	44	35	3	42	82	78	35	34	14.6	1	3	20.08	9.03	4.33	117	3.21	17	1	1	200	11	2025	1.65	22496	3.42	11.4	2	1	1	1	1	0	39.5	0	1	17	12	6	4	11	11	6	7	4	5	4
3881	17	1.3	38	33	5	10	79	76	37	38	12.2	5	12	24.34	5.55	4.75	124	4.24	34	1	2	150	14	2662.5	0.94	8613	2.21	12.8	1	2	2	1	1	0	37	0	1	9	8	7	0	8	8	7	7	2	5	2
3889	42	2	34	32	1	37	87	85	24	29	26.9	2	1	21.57	5.54	8.12	96	2.59	14	1	2	187.5	11	1987.5	1.6	20941	3.45	8.9	1	1	1	0	0	NA	NA	NA	0	19	10	6	0	7	7	6	5	3	5	3
3891	34	2	46	30	5.7	32	73	70	32	31	7.2	1	1.5	20.45	5.34	4.17	243	4.72	13	2	1	225	12	2650	1.42	11618	3.55	10.5	2	2	1	1	2	0	37.5	0	1	14	12	8	4	12	12	8	5	1	3	2
3893	35	1.5	35	33	1.5	30	86	85	32	36	14.9	3	1.5	17.65	7.18	6.5	305	0.753	4	1	1	150	11	2100	7.76	5188	51.8	11	2	1	1	1	1	1	NA	NA	0	7	6	6	0	6	6	6	6	2	4	3
3894	35	2	36	34	12.5	38	84	83	37	37	14.2	6	1	21.49	6.2	8.62	183	3.44	9	1	2	150	12	1800	1.76	12017	3.96	13.7	1	1	1	1	1	0	37.5	0	1	16	12	11	1	12	12	11	11	7	11	10
3895	21	2.5	24	17	2	17	72	69	30	32	14.9	1	2	19.23	5.32	6.01	183	5.01	15	2	1	150	9	1400	2.85	8792	2.65	9	2	1	1	0	0	NA	NA	NA	0	6	4	4	0	4	4	4	4	1	3	1
3899	54	3	23	18	2	42	88	81	30	36	29.9	1	2	22.67	7.81	7.39	176	4.1	13	1	1	225	9	1900	3.19	4593	1.96	9.6	2	1	1	1	1	0	40.5	0	1	5	4	3	1	4	4	3	2	2	NA	NA
3909	38	2.5	39	37	2	44	90	88	39	34	12.3	1	3	21.19	3.74	4.96	106	1.96	10	2	2	300	13	3725	1.48	14455	3.04	11.4	2	2	0	0	0	NA	NA	NA	0	18	13	8	1	10	10	8	7	0	3	1
3914	32	3	44	38	8	46	86	84	32	34	16.3	1	1	25	5.82	5.7	126	1.58	18	1	1	187.5	10	1950	2.09	8168	1.38	10	1	1	1	1	1	0	40.5	0	1	11	9	6	2	9	9	6	7	1	6	5
3915	21	0.8	32	22	1	13	64	60	36	38	9.4	1	9	29.36	4.88	10.3	194	5.53	34	3	1	300	9	2325	6.18	32922	2.36	7.2	2	1	0	0	0	NA	NA	NA	0	23	13	10	2	12	12	10	1	0	NA	NA
3917	43	3.5	42	40	6.1	80	87	85	32	33	9.4	1	4	20.96	6.17	29	183	2.28	34	1	1	187.5	10	1625	3.49	30945	4.07	9.1	1	1	1	0	0	NA	NA	NA	0	17	15	11	2	13	13	11	10	6	10	9
3919	63	2.5	37	34	4.5	60	90	88	35	38	31.7	2	6	20.7	11.4	9.4	128	3.69	18	1	1	150	18	3100	0.97	11010	2.35	14.6	1	1	1	1	1	0	39.5	0	1	12	10	6	4	10	10	6	5	3	5	4
3923	38	2	44	41	4.1	30	82	80	35	33	14.7	5	1	19.27	4.49	3.61	98.55	4.65	6	1	1	150	16	3875	2.37	9005	3.33	12	1	2	0	0	0	NA	NA	NA	0	6	6	6	0	6	6	6	2	0	NA	NA
3926	61	2	70	62	12.5	65	95	90	31	31	8.5	1	4	23.16	5.76	8.84	115	6.64	28	1	1	200	11	2037.5	2.83	5838	5.16	5	2	1	1	0	0	NA	NA	NA	0	34	23	15	2	22	22	15	16	2	16	2
3929	33	1.5	28	25	4.5	26	77	75	30	30	2.5	1	3	17.67	8.63	11.9	227	2.94	15	4	1	150	10	1950	3.54	11010	4.21	8.8	2	1	1	0	0	NA	NA	NA	0	12	11	11	0	11	11	11	11	7	11	9
3934	56	2	49	32	5	35	92	85	28	28	8.4	1	3	19.44	6.51	5.98	119	5.76	28	1	1	150	11	1837.5	4.61	10109	1.75	9	1	1	1	1	1	0	39.5	0	1	14	11	7	1	11	11	7	8	3	8	8
3936	38	1.5	43	40	3.5	28	84	82	38	42	30	4	1	17.88	34.59	10.2	102.6	0.179	1	1	2	300	7	1575	2.16	1511	0.26	9.7	2	1	0	0	0	NA	NA	NA	0	1	1	0	0	1	1	0	1	0	1	1
3939	35	2.5	43	40	4	30	85	82	33	37	16.8	1	2	28.91	0.12	0.1	153.1	2.72	8	1	1	300	15	4350	NA	17940	4.42	12.6	1	1	1	0	0	NA	NA	NA	0	19	16	12	3	16	16	12	12	6	12	9
3941	52	3	36	33	4	65	84	82	41	36	3.6	3	2	17.73	13.8	5.6	300	0.4	5	1	2	75	13	3675	1.95	8665	NA	9	2	1	1	0	0	NA	NA	NA	0	4	4	4	0	4	4	4	4	2	NA	NA
3948	34	2	43	42	3.5	42	85	85	34	41	28.3	1	5	21.63	5.83	4.98	193	5.12	17	3	2	187.5	9	1625	4.26	11010	2.68	11	2	1	1	1	1	0	38.5	0	1	13	10	8	0	8	8	8	8	3	7	6
3955	50	2	55	51	7.7	42	87	85	22	26	7.2	1	1	22.04	4.9	8.62	160	4.06	56	1	2	187.5	9	1525	1.68	18235	4.15	16	2	1	1	1	1	0	38.5	0	1	33	27	25	2	27	27	25	23	4	23	12
3960	28	2	40	38	1	35	85	83	33	36	35.1	6	1.5	20.62	5.86	5.24	250	3.83	16	2	1	150	10	1500	1.19	13696	2.35	13	1	1	1	1	1	0	40.5	0	1	15	12	10	2	12	11	9	7	2	5	3
3963	22	2	50	45	5.5	28	85	83	36	36	13.8	3	3	20.34	8.91	2.92	240	2.02	7	1	1	225	8	1725	3.16	1654	1.33	8	2	2	0	0	0	NA	NA	NA	0	7	5	3	1	4	4	3	3	0	NA	NA
3964	35	2	43	40	3	46	84	82	26	30	6.2	1	4	26.32	6.69	4.27	106.8	4.09	23	1	1	187.5	10	1900	9.75	11176	1.76	16	1	1	1	0	0	NA	NA	NA	0	13	10	9	1	10	10	9	9	3	8	7
3965	31	2.5	27	25	5	26	81	80	37	36	7.8	1	1	22.77	5.89	5.53	129	3.24	17	1	2	200	9	1700	3.47	12618	2.37	8.5	1	1	1	0	0	NA	NA	NA	0	9	9	8	1	9	9	8	7	4	6	4
3966	42	3	42	40	2	53	84	82	37	34	22	1	4	18.49	10.3	6.2	249	2.86	12	3	2	200	10	1800	2.22	15730	2.24	7	2	1	1	1	1	1	NA	NA	0	5	4	4	0	4	4	4	4	1	4	4
3967	64	2	31	29	12	48	84	83	33	32	24.2	1	3	21.71	5.07	2.91	374	1.48	11	1	1	300	9	2475	1.24	12910	3.15	17	2	1	1	1	1	0	35.5	0	1	14	12	8	0	12	12	8	11	3	11	6
3968	35	3	44	42	2.5	40	85	83	36	41	6.4	1	7	24.61	5.66	8.12	183	4.1	25	1	1	150	13	2500	3.02	15701	2.71	10.9	2	1	1	1	1	0	39.5	0	1	14	13	11	1	13	13	11	12	4	11	9
3978	30	2.5	47	45	1.5	41	86	85	28	30	32.1	1	3	22.43	5.56	7.39	380.4	14.82	24	3	1	112.5	10	1300	1.23	30756	4.39	10	2	1	1	0	0	NA	NA	NA	0	26	7	2	0	3	3	2	3	2	1	1
3981	58	2.5	44	42	5.5	68	87	86	31	32	4	1	2	23.62	6.29	16.5	154	10.45	27	1	1	150	12	1750	7.19	24430	3.26	16	2	1	1	1	1	0	38.5	0	1	15	10	7	3	10	10	7	6	5	6	4
3983	63	2	52	44	6	58	89	86	35	38	5	1	4	21.16	7.52	6.45	151	1.08	7	1	2	300	9	2325	9.16	9321	2.27	6.1	2	1	1	0	0	NA	NA	NA	0	9	6	4	0	5	5	4	5	2	4	4
3990	37	2	41	40	5.5	38	87	86	32	32	13.5	2	4	22.03	8	5.62	72.86	2.36	10	1	1	182.5	11	1592.5	0.98	6524	1.87	11.1	1	1	1	0	0	NA	NA	NA	0	7	4	4	0	4	4	4	4	4	3	3
4000	45	3	45	44	10.8	50	88	87	32	31	24.5	3	4	24.19	6.63	10.6	136	5.22	22	1	1	225	13	2225	2.11	10172	8.23	11	2	1	1	1	1	0	40	0	1	32	27	20	2	24	24	20	16	2	18	9
4003	43	2	46	45	5	54	86	86	40	35	14.5	3	1	22.2	6.63	10.69	287.5	0.692	7	1	1	150	17	3900	4.19	7071	4.92	12	2	1	1	1	1	1	NA	NA	0	5	4	4	0	4	4	4	3	0	1	1
4007	56	2.6	40	39	6	45	87	83	31	30	15	3	1	24.2	9.75	4.12	89.92	0.99	5	1	1	300	10	2850	NA	NA	NA	NA	2	1	1	1	1	0	40.5	0	1	5	5	5	0	5	5	5	5	4	4	4
4008	45	2.5	41	40	10	42	86	86	31	30	3.9	3	2	20.25	7.81	5.69	208	2.53	13	4	1	225	10	2075	1.19	13511	5.09	14	2	1	1	0	0	NA	NA	NA	0	16	12	10	1	12	12	10	5	0	7	6
4009	63	2.5	41	37	5.8	51	85	83	27	31	11.9	1	1	22.03	6.63	15.3	200	6.41	31	1	1	137.5	10	1350	1.42	19590	1.87	6.8	2	1	1	1	1	0	40.5	0	1	16	14	10	1	14	14	10	12	6	12	9
4012	52	2	46	43	4.5	60	86	86	27	30	31.1	1	3	24.68	9.69	7.18	74.5	1.99	11	1	2	300	12	3600	1.32	8349	1.85	8.1	2	1	1	1	1	0	37.5	0	1	11	10	8	2	10	10	8	5	0	4	3
4014	36	2	34	33	1	30	83	82	31	31	35.2	1	2	19.03	6.12	9.06	337	5.71	22	2	1	125	9	1000	4.86	12233	9.19	11.2	2	1	1	1	1	1	NA	NA	0	13	4	4	0	4	4	4	4	1	3	3
4028	59	1	45	40	8	30	84	82	33	44	9.3	1	3	20.45	7.53	6.2	128	2.88	14	2	2	200	11	2250	1.93	11710	3.19	12.5	2	1	1	1	1	0	39	0	1	11	8	8	0	8	8	8	8	3	8	6
4032	28	2	50	37	6	27	86	82	32	31	9.5	1	2	22.14	7.11	3.82	240	1.07	6	1	1	300	12	3450	2.94	13913	2.68	13.5	1	1	0	0	0	NA	NA	NA	0	5	3	1	1	3	3	1	1	0	NA	NA
4035	24	2	32	30	2.5	25	83	83	35	34	15.7	1	4	25.33	5.58	10.2	206	7.32	36	1	2	150	10	1425	2.43	16607	2.44	6	2	1	1	0	0	NA	NA	NA	0	14	12	10	1	12	12	10	11	6	11	11
4041	28	2	31	30	2	30	77	77	36	38	24	4	10	19.11	8.96	5.06	278	0.307	3	2	2	150	9	1350	3.53	4797	1.38	7.1	2	1	1	1	1	0	40.5	0	1	4	4	1	1	4	4	1	2	1	1	0
4045	35	3	44	42	8	40	85	82	28	30	20.1	1	2	22.43	6.69	5.64	126	2.37	20	2	2	150	11	1950	5.61	11497	3.73	10.8	2	1	1	1	1	0	39.5	0	1	15	11	11	0	11	11	11	10	3	10	8
4048	49	1	60	53	4	40	84	82	26	32	3.4	1	2	22.88	8.05	10.2	149	6.17	22	1	1	187.5	10	2037.5	4.2	10877	4.57	9.4	2	1	1	1	1	0	38.5	0	1	16	12	12	0	12	12	12	11	2	11	8
4055	58	2	37	33	12	55	85	84	35	32	9.9	1	2	26.81	5.1	3.06	1150	0.548	5	1	1	300	8	2250	13	1950	0.5	5.7	2	1	1	0	0	NA	NA	NA	0	3	3	3	0	3	3	3	3	3	NA	NA
4065	35	2	45	39	5	33	87	83	29	30	15.3	2	2	20.83	5.81	9.01	120	3.35	17	1	1	112.5	14	1900	0.83	23739	3.13	11.4	2	1	1	1	1	0	40.5	0	1	18	17	13	0	17	17	13	16	11	16	14
4072	98	2	39	35	2.5	65	82	80	39	40	11.8	1	10	20.06	8.72	8.03	169	3.47	16	2	1	225	11	2400	1.98	12854	3.69	11.6	2	1	1	1	1	1	NA	NA	0	6	6	6	0	6	6	6	6	3	4	4
4074	34	3	48	36	1.5	40	86	83	37	38	28.4	1	2	19.03	6.88	4.04	142	2.03	13	2	2	225	11	2250	1.98	10166	1.38	11.2	2	1	1	1	1	0	39	0	1	9	8	7	0	7	7	7	7	2	7	3
4082	40	2	44	36	10	36	86	83	32	32	18.5	5	6	19.92	7.19	4.73	366	0.957	4	1	1	300	13	3450	1.29	5436	0.39	8	1	1	0	0	0	NA	NA	NA	0	5	4	3	1	4	4	3	2	0	2	0
4086	43	3	47	44	4	45	89	88	37	36	5.5	1	2	23.63	9.26	10.23	105.4	6.03	31	1	2	150	12	2175	17.9	16181	6.4	4	2	1	1	1	1	0	39	0	1	17	11	8	2	11	10	7	6	1	6	4
4087	45	3	42	41	7.5	50	85	84	33	28	29.5	1	2	23.07	7.03	3.5	165.6	0.552	7	1	1	300	11	3200	3.05	5535	1.63	9.1	1	1	1	1	1	0	39.5	0	1	5	5	3	1	4	4	3	3	1	2	2
4088	35	1.5	40	38	3.5	54	83	80	32	33	15.2	1	7	29.24	5.74	3.96	133	2.23	19	3	1	300	12	4050	2.6	11856	4.63	9.5	2	1	1	1	1	0	39.5	0	1	14	13	10	0	10	10	10	10	4	10	7
4093	53	2	46	41	5	55	88	86	31	32	21.5	1	3	18.51	6.72	5.41	179	3.7	19	1	2	150	10	1500	2.06	8841	2.78	10	1	1	1	0	0	NA	NA	NA	0	16	13	11	2	13	13	11	11	5	10	8
4101	55	2	48	45	11	65	88	85	33	35	7.8	1	1	21.22	9.8	7.29	124.8	4.06	21	1	2	150	9	1537.5	10.5	10975	3.45	10	2	1	1	1	1	0	39.5	0	1	13	8	8	0	8	8	8	7	0	7	7
4111	35	2	50	40	2	25	82	80	30	29	42	1	2	22.71	8.02	4.7	93	0.75	7	1	1	225	14	2975	2.07	11010	4.35	10.6	2	1	1	0	0	NA	NA	NA	0	7	6	6	0	6	6	6	5	1	5	4
4113	40	2	42	40	2.5	45	84	83	32	32	7.2	1	2	25.14	5	7.23	213	0.903	16	1	1	300	11	3225	4.14	22386	4.11	10	2	1	1	1	1	0	39.5	0	1	13	9	8	0	9	9	8	8	4	9	7
4114	37	2	43	41	2.5	38	85	85	31	32	20.9	1	10	25.43	7.7	4.32	70.445	2.09	13	1	1	225	10	2250	2.61	5094	1.05	10	2	1	1	0	0	NA	NA	NA	0	2	2	2	0	2	2	2	2	1	NA	NA
4115	87	3	51	46	7	86	91	90	33	33	17.5	3	3	19.78	8.94	4.88	183	3.67	14	1	2	225	14	2887.5	1.3	12515	3.36	10	2	1	1	1	1	1	NA	NA	0	8	8	6	2	8	8	6	5	5	5	4
4117	75	2	49	44	6	70	88	83	32	36	4.5	1	5	22.79	6.47	6.06	163.06	5.84	42	1	2	125	12	1337.5	1.47	8033	3.84	6.7	2	1	1	0	0	NA	NA	NA	0	7	5	5	0	5	5	5	5	3	3	3
4118	85	2	46	43	6	75	85	83	31	32	11	1	6	21.89	6.71	6.57	345	2.14	9	4	1	200	10	2475	1.62	18343	4.54	11	1	1	1	0	0	NA	NA	NA	0	10	7	5	0	5	5	5	5	2	5	5
4121	56	2	37	32	5	46	84	83	36	36	40.5	1	1	19.81	8.28	3.42	210	1.51	12	1	2	225	13	3175	0.56	13139	8.26	7.9	2	2	0	1	1	0	39.5	0	1	7	5	2	1	3	3	2	2	0	NA	NA
4123	33	1	38	35	4	35	75	74	39	30	20.7	1	1	18.03	8.51	6.7	273.5	1.35	8	1	1	225	9	1875	1.84	6749	2.19	9.9	2	2	1	1	1	0	37	0	1	5	5	5	0	5	5	5	4	1	2	0
4124	35	2	45	40	5	36	84	82	29	31	12	1	6	24.61	6.54	6.53	97.12	3.76	27	3	1	187.5	8	1475	3.47	7802	1.25	10	1	1	0	0	0	NA	NA	NA	0	3	1	1	0	1	1	1	1	0	NA	NA
4126	62	3	44	42	2.5	65	85	83	34	33	28.6	3	8	21.3	5.95	3.26	209.19	5.25	15	1	2	225	12	2550	5.35	11418	4.88	10	2	1	0	0	0	NA	NA	NA	0	12	7	3	1	6	5	2	3	0	2	0
4130	55	2	48	42	8	55	87	85	29	32	24.3	3	3	26.09	5.57	8.57	101	NA	22	3	2	150	11	1650	3.08	22470	1.93	10	2	1	1	0	0	NA	NA	NA	0	9	6	4	2	6	6	4	3	1	NA	NA
4140	63	2	50	42	3.5	59	88	86	33	38	57	1	3	19.68	5.79	6.84	143	4.48	20	1	1	150	11	1375	0.49	6716	6.57	9.2	2	1	1	1	1	0	37.5	0	1	22	17	15	2	17	17	15	12	1	11	7
4142	60	3	47	45	3	63	91	90	35	28	8.2	3	1	18.65	8.7	4.44	192.4	0.47	5	1	1	300	12	3300	3.53	3202	6.5	7.7	2	1	1	0	0	NA	NA	NA	0	9	9	9	0	9	9	9	9	3	9	7
4154	51	2	42	38	4	52	85	84	28	28	15	5	1	18.78	6.56	6.32	143.4	2.85	7	1	1	200	12	2300	1.25	9226	2.12	11.7	1	1	1	0	0	NA	NA	NA	0	12	11	8	0	9	9	8	9	1	8	5
4155	38	2	40	34	6	35	85	83	38	39	20	1	2	21.6	4.59	5.8	159	2.88	15	2	1	225	9	2025	6.78	4781	4.82	11	2	2	2	1	2	0	38.5	0	1	4	3	3	0	3	3	3	3	2	NA	NA
4158	62	2	45	40	5	65	88	86	35	39	5.7	3	1	22.48	7.06	2.21	150.47	2.84	14	1	2	250	13	3650	0.98	14930	3.45	8.9	2	1	1	1	1	0	40.5	0	1	10	8	7	0	7	7	7	7	2	7	3
4163	59	2	45	43	5	55	89	88	30	32	16.6	1	1	24.97	5.8	3.94	72.36	6.86	37	1	2	187.5	12	2237.5	1.35	12009	6.63	13.5	2	1	1	1	1	0	41.5	0	1	24	17	14	1	17	17	14	14	6	14	12
4167	28	2	40	38	4.5	30	82	81	37	40	22.5	6	7	21.93	5.23	3.81	101.87	4.33	18	2	2	225	13	2675	1.44	18638	5.72	12	2	1	1	0	0	NA	NA	NA	0	13	8	8	0	8	8	8	8	2	8	6
4172	59	2.5	38	30	3	61	79	73	33	34	7.5	1	1	23.6	6.91	8.54	122.7	2.03	16	1	1	300	13	3800	2.43	13800	4.74	10	1	1	1	0	0	NA	NA	NA	0	12	12	11	1	12	12	11	11	6	10	8
4186	70	3	33	30	3.5	55	84	82	29	29	52	6	4	22.13	6.47	3.74	49.3	4.14	18	2	1	112.5	11	1425	1.13	14309	3.08	11.5	2	1	1	1	1	0	38.5	0	1	19	13	7	0	11	11	7	9	2	9	8
4191	24	3	38	31	2.5	31	83	81	34	37	16.5	1	7	23.07	4.95	3.18	109.2	2.2	19	3	2	162.5	12	1775	1.04	17216	2.73	10	2	1	1	1	1	0	38.5	0	1	19	16	13	3	16	16	13	9	6	7	2
4198	100	1.5	47	45	2.5	85	86	83	34	38	15.9	1	3	22.48	6.08	6.85	127	1.4	17	1	2	225	12	2275	1.25	23935	4.79	9.6	2	1	1	0	0	NA	NA	NA	0	24	19	16	2	18	18	16	16	7	16	14
4201	38	3	43	38	3	65	84	82	37	38	23	3	3	19.74	7.93	5.74	206	0.758	3	1	2	225	9	1950	3.16	5943	NA	12.3	2	1	1	0	0	NA	NA	NA	0	6	6	5	0	6	6	5	4	0	5	3
4205	26	2	44	43	2	38	88	88	32	30	23.5	6	3	20.05	5.16	7.41	324.8	3.9	23	1	1	150	12	1650	2.15	26342	3.69	8	2	1	1	1	1	0	39	0	1	11	10	9	0	10	10	9	9	2	5	2
4211	142	2.5	40	28	2.5	103	87	82	30	30	31	6	1	20.32	3.76	4.61	90.8	4.11	17	1	2	112.5	17	2237.5	1.13	13949	2.04	9.6	2	1	1	1	1	0	38.5	0	1	14	11	9	0	10	10	9	9	5	8	8
4212	48	3	41	28	1.5	52	85	82	32	33	13	3	3	22.48	11.3	5.75	72.9	2.2	9	2	1	300	12	3287.5	2.09	10254	2.71	7.4	2	1	1	1	1	0	40.5	0	1	8	6	6	0	6	6	6	6	2	4	2
4232	35	3	59	54	5.5	46	86	83	30	31	45	3	1.5	18.16	8.11	4.9	50.9	1.76	9	4	1	300	11	3050	0.4	16015	2.1	14.4	2	1	1	0	0	NA	NA	NA	0	8	8	7	1	8	8	7	6	2	5	3
4235	42	1	37	31	2	40	75	72	37	38	27	1	10	29.26	8.05	14.6	193	6.3	33	3	2	225	12	3262.5	1.89	31419	4.5	8.6	2	1	1	1	1	0	38.5	0	1	22	18	15	3	18	18	15	14	5	14	10
4236	137	1	46	40	10	83	88	86	30	34	7.5	3	2	22.8	5.01	4.65	209	3.13	14	1	1	187.5	9	1575	1.27	7686	3.93	11.6	2	1	1	1	1	0	38.5	0	1	14	11	7	3	11	11	7	4	1	3	1
4246	47	2	40	37	4.5	40	88	87	34	37	12.5	6	3	22.68	6.89	5.62	51.97	2.7	22	1	2	187.5	13	2537.5	1.5	12102	3.15	10.9	2	1	1	1	1	0	39	0	1	12	9	9	0	9	9	9	9	3	9	7
4248	87	2.5	50	48	8.5	85	89	88	34	36	3.5	1	2	24.39	5.23	8.98	85.1	6.1	60	1	1	150	12	1650	0.94	24604	3.97	10.4	2	1	1	0	0	NA	NA	NA	0	30	23	19	1	23	23	19	15	4	16	6
4249	64	3	42	38	2.5	75	80	78	28	31	4.5	6	5	24.72	7.32	12.5	147	4.68	18	1	1	150	14	3262.5	1.61	12998	2.69	15	2	1	1	1	1	0	38.5	0	1	13	8	8	0	8	8	8	8	3	8	8
4253	42	1.5	44	42	1	65	85	82	31	32	58	1	2	20.28	5.95	7.34	175	5.9	33	1	1	112.5	11	1225	3.1	22607	3.35	12.7	2	1	1	1	1	1	NA	NA	0	18	15	12	0	15	15	12	10	10	10	9
4255	53	2	43	41	10	55	88	88	31	36	23.7	1	3	24.28	5.59	21.1	159	8.26	26	1	1	187.5	11	1950	2.89	10099	1.85	8.5	2	1	1	0	0	NA	NA	NA	0	16	10	7	3	10	10	7	7	4	7	2
4258	58	2.5	52	43	4	59	88	85	32	37	16	3	4	24.91	5.73	5.03	126	3.49	22	1	2	375	11	4000	1.59	10731	3.03	9	2	1	1	0	0	NA	NA	NA	0	13	8	7	0	7	6	6	5	1	5	4
4259	35	3	47	45	3.5	45	82	80	28	32	30.4	1	3	20.63	6.87	5.71	179	3.71	20	2	1	125	10	1250	1.8	11405	2.48	8.9	2	1	1	1	1	0	39.5	0	1	13	12	4	0	6	6	4	5	2	2	1
4260	95	2	54	47	10	75	86	84	41	40	6.5	3	2	24.11	7.48	13.1	83.4	3.04	15	1	1	300	10	3187.5	3.24	7558	1.04	6	2	1	1	1	1	0	39.5	0	1	7	5	5	0	5	5	5	5	1	3	2
4261	89	2	40	38	1.5	67	88	84	34	34	24.9	1	5	23.43	6.36	6.09	128	4.6	21	2	1	187.5	11	2025	2.73	10433	1.61	12	1	1	1	1	1	0	39.5	0	1	12	11	8	1	9	9	8	5	1	4	2
4263	43	2	42	38	3	33	82	80	34	34	12.9	4	4	24.54	5.42	3.08	128	1.24	6	1	1	300	11	3300	3.49	5996	3.1	8.6	2	1	1	0	0	NA	NA	NA	0	5	5	4	1	5	5	4	3	0	NA	NA
4279	90	2	51	45	1.5	83	84	82	26	27	26.8	1	1	28.51	4.31	3.36	123	4.52	23	1	1	150	12	2012.5	1.93	16303	3.46	16.7	1	1	1	0	0	NA	NA	NA	0	15	14	8	3	14	14	8	10	6	9	5
4280	66	2	55	50	5	63	89	85	36	35	6.5	1	2	17.15	9.27	5.49	168.2	1.02	9	1	1	300	11	3300	6.07	4970	2.14	5.2	2	2	0	0	0	NA	NA	NA	0	3	3	2	0	3	3	2	3	0	1	0
4282	73	2	65	53	6	68	84	82	30	30	12.9	1	2	20.04	8.18	27.7	123	6.36	33	1	2	112.5	11	1287.5	2.5	35433	3.91	4.2	2	1	1	1	1	1	NA	NA	0	27	24	16	1	21	21	16	17	3	17	7
4288	47	2	57	38	2	45	88	84	31	32	23.4	1	2	15.22	7.01	7.97	176	8.77	18	1	1	100	10	1175	7.76	18213	4.3	7.5	2	2	0	0	0	NA	NA	NA	0	13	11	11	0	11	11	11	7	0	5	2
4304	33	2	26	19	2.5	23	61	58	36	36	4.5	1	2	23.12	4.81	5.58	136	6.58	20	3	1	150	11	1625	1.57	20934	7.35	11.7	2	1	1	1	1	1	NA	NA	0	15	10	10	0	10	10	10	7	3	5	3
4305	84	3	52	38	4.5	78	84	82	34	37	11.5	3	4	16.89	5.28	5.92	149	0.681	13	3	1	150	10	1500	2.51	9936	1.37	7	2	1	1	0	0	NA	NA	NA	0	7	6	4	0	5	5	4	2	2	1	1
4306	42	2	55	48	7.5	69	86	83	29	31	4.8	3	2	21.72	3.95	4.76	153	1.94	10	1	1	225	13	2850	1.04	12321	2.5	12	2	1	1	1	1	0	37.5	0	1	13	10	9	1	10	10	9	9	3	8	7
4316	46	3	40	38	2	65	86	82	32	32	25	1	3	20.27	5.94	6.24	134	1.79	17	2	1	125	11	1475	1.35	23326	4.32	7	2	1	1	1	1	0	38.5	0	1	16	12	7	0	9	9	7	8	4	7	4
4318	42	1	51	45	5	45	82	80	32	29	18	3	4	20.89	8.79	7.19	153.9	6.63	33	1	2	112.5	9	1012.5	2.61	19175	6.33	11	2	1	1	0	0	NA	NA	NA	0	17	10	7	1	10	10	7	7	6	6	5
4322	35	2.6	52	50	3.5	39	86	84	34	35	17.2	1	5	17.91	6.19	6.65	278	4.69	24	3	2	112.5	10	1150	2.72	28390	4.24	13.8	2	1	1	0	0	NA	NA	NA	0	13	9	7	1	9	9	7	8	1	7	3
4324	64	2.5	46	40	8.5	73	83	80	31	31	15.8	3	4	21.57	8.17	5.43	230	1.25	11	1	2	150	11	1650	3.01	9628	1.01	5	2	1	1	0	0	NA	NA	NA	0	8	6	5	1	6	6	5	5	2	4	3
4329	58	1.5	62	51	6	55	86	83	43	42	6.5	3	1	26.75	6.21	106	106	0.2	3	1	2	300	10	2850	1.96	5015	NA	12	2	2	1	0	0	NA	NA	NA	0	5	4	3	1	4	4	3	3	1	NA	NA
4341	60	2	52	42	9.5	55	86	84	31	33	32.2	1	2	21.5	8.55	9.84	205	4.39	18	1	2	225	10	2175	3.02	13269	2.86	9	2	1	1	0	0	NA	NA	NA	0	11	10	7	0	9	8	6	6	4	5	5
4343	25	2	46	44	1	58	85	82	27	29	23	5	2	19.81	8.23	5.64	107	2.87	15	2	1	150	11	1637.5	1.66	8286	1.53	15.5	2	1	0	1	1	0	41.5	0	1	16	14	13	1	14	14	13	7	0	7	1
4346	56	2.5	45	42	12.5	50	87	86	34	40	18.5	3	3	24	6.11	7.12	100	6.86	0	1	2	200	11	1875	1.71	20951	1.77	10.8	2	1	1	1	1	0	38.5	0	1	10	8	8	0	8	8	8	8	4	7	4
4359	52	2.5	41	38	5	50	86	84	39	37	37	3	1	20.7	6.56	4.01	193	1.55	8	1	1	225	11	2400	1.38	8222	1.17	11	2	2	0	0	0	NA	NA	NA	0	9	7	6	1	7	7	6	4	0	2	0
4361	28	2	39	31	4	30	82	76	31	33	17.1	1	2	20.5	6.84	6.88	211	5.15	34	2	1	137.5	11	1375	0.49	6048	5.18	13	2	1	1	0	0	NA	NA	NA	0	20	20	19	0	20	20	19	18	13	18	18
4362	38	3	40	33	5	48	90	85	36	42	13.5	3	1	21.72	6.7	4.22	232	1.03	8	3	2	300	13	3825	1.23	5533	0.51	6	2	1	1	0	0	NA	NA	NA	0	9	9	6	1	8	8	6	6	4	5	5
4369	59	3	49	40	10	56	92	89	40	40	46.5	3	9	22.58	2.63	4.46	173	NA	3	1	2	300	13	3750	3.76	985	1.43	13.3	2	2	2	1	1	1	NA	NA	0	2	2	2	0	2	2	2	2	2	NA	NA
4372	85	2.5	51	46	8.5	75	88	86	34	34	12.9	1	7	21.01	6.31	6.09	196	3.27	18	1	1	200	9	1712.5	3.73	8657	3.3	9.2	2	1	1	0	0	NA	NA	NA	0	7	5	5	0	5	5	5	4	2	NA	NA
4384	52	2.5	42	40	6.5	49	89	88	27	42	40	1	3	19.62	7.37	6.62	161	3.98	25	2	1	150	11	1762.5	2.05	22897	5.86	11	2	1	1	0	0	NA	NA	NA	0	21	15	12	2	14	14	12	11	3	11	10
4385	109	0.7	31	22	0.5	25	73	70	42	50	16.1	3	2	24.34	15.06	5.96	107.4	0.139	2	3	2	225	9	1950	2.57	5473	1.64	4.8	2	2	0	0	0	NA	NA	NA	0	1	1	1	0	1	1	1	1	0	NA	NA
4394	35	4	43	40	6.5	70	84	82	35	34	17.2	1	1	29.24	4.21	5.5	149	5.09	18	1	2	225	10	2687.5	8.11	8184	NA	10.3	1	1	1	0	0	NA	NA	NA	0	6	6	6	0	6	6	6	6	1	5	5
4396	64	2	44	32	5	49	83	80	28	26	22.9	6	1	20.52	7.65	6.51	180.1	2.29	12	1	2	150	10	1400	3.28	7337	1.46	9.4	1	1	1	1	1	0	38.5	0	1	6	4	4	0	4	4	4	3	3	NA	NA
4397	82	2	49	47	12	73	89	88	31	30	4.3	3	3	26.37	7.06	6.54	165	7.31	45	1	1	175	11	2025	2.68	8101	5.79	6.8	2	1	1	0	0	NA	NA	NA	0	30	22	17	2	21	20	16	17	6	16	10
4402	29	4	41	39	4	44	80	78	33	36	40	1	5	24.97	6.37	3.27	144.7	2.14	12	2	2	200	11	2275	4.1	9214	1.34	12	1	1	1	1	1	0	39.5	0	1	9	9	8	0	9	9	8	7	3	7	5
4405	20	2	47	42	5	45	84	82	27	32	19.7	1	5	18.79	7.25	4.18	123.09	2.05	14	1	1	112.5	10	1062.5	1.88	8861	3.25	13.5	2	1	1	0	0	NA	NA	NA	0	12	10	9	1	10	10	9	6	0	6	4
4406	67	3	49	48	4	61	88	87	25	26	12	1	1	17.3	4.93	2.73	270	12.49	43	1	1	112.5	10	1162.5	2.38	18204	3.07	6.8	2	1	1	1	1	1	NA	NA	0	17	14	7	7	14	14	7	7	5	7	5
4421	51	2	44	39	49.5	42	83	80	36	37	29.5	5	3	26.47	6.75	3.36	153	2.4	13	1	1	225	11	2950	1.24	4660	2.22	13.9	1	2	1	0	0	NA	NA	NA	0	6	6	3	1	6	6	3	5	1	3	1
4431	55	2	44	39	1	60	84	82	33	39	8.2	6	11	23.23	6.21	4.33	141	2.54	11	1	2	225	12	2625	2.23	9922	2.28	16.4	1	2	0	0	0	NA	NA	NA	0	7	7	4	0	7	7	4	4	0	3	0
4447	52	4	37	35	1.5	72	82	80	35	35	37.9	6	6	23.59	5.3	4.51	212	2.05	13	3	2	187.5	11	2212.5	2.02	6968	1.59	10	1	1	1	0	0	NA	NA	NA	0	7	6	5	0	5	5	5	5	5	5	5
4452	58	2.5	39	34	9.2	61	84	82	38	36	32.2	1	2	19.14	6.38	7.59	168	2.37	17	1	2	225	9	1900	5.38	15959	3.1	9.8	1	1	1	0	0	NA	NA	NA	0	14	10	8	2	10	10	8	7	6	6	5
4460	37	2.6	44	42	5	40	84	82	36	43	44.3	3	2	17.63	9.22	6.89	188.5	3.32	15	1	2	225	14	3725	1.4	9596	3.11	9.6	2	1	1	0	0	NA	NA	NA	0	13	11	7	1	11	11	7	9	5	9	5
4462	49	2	45	36	4.9	45	89	83	38	35	14.8	3	2	27.04	7.28	4.87	37.7	1.39	6	1	1	300	12	3400	1.51	10319	NA	12.7	2	2	1	0	0	NA	NA	NA	0	6	5	5	0	5	5	5	3	1	3	1
4477	76	2	36	35	5	65	85	84	40	54	14.7	1	3	19.23	8.09	4.87	170.7	1.21	8	1	2	225	9	1950	3.9	10074	1.18	3	2	1	1	0	0	NA	NA	NA	0	8	8	8	0	8	8	8	8	4	6	4
4484	44	2	41	39	2	32	85	83	31	32	32.2	1	3	21.88	6.91	4.57	148	2.02	10	3	1	300	10	2550	3.7	5874	2.44	9	1	1	1	0	0	NA	NA	NA	0	4	4	3	0	4	4	3	4	1	1	0
4496	69	1.5	43	35	5	47	88	84	38	30	8.9	6	4	22.98	5.18	5.2	240.8	1.82	9	1	2	300	9	2400	2.89	6020	0.65	12.4	2	1	1	0	0	NA	NA	NA	0	3	3	2	1	3	3	2	2	2	NA	NA
4513	21	1.5	48	39	3.9	17	86	80	30	35	29.5	1	1	23.05	5.9	5.08	151	6.55	36	1	1	200	10	1750	1.83	25276	2.08	10	2	1	1	0	0	NA	NA	NA	0	20	17	15	1	17	17	15	14	4	14	14
4522	28	2	38	32	1.6	30	87	82	33	36	3.9	1	1	25.85	5	4.09	123	2.07	8	2	1	300	13	3450	5.68	3757	3.97	9.9	1	2	0	0	0	NA	NA	NA	0	7	4	2	1	3	3	2	2	0	NA	NA
4525	35	2.5	46	40	8.7	33	88	86	30	36	31.6	1	6	22.88	6.28	7.36	84.9	4.06	27	1	2	150	11	1625	1.63	13277	1.13	13.7	1	1	1	0	0	NA	NA	NA	0	19	18	15	2	18	18	15	14	9	14	12
4530	87	1	42	34	6.5	50	73	70	32	35	8.4	1	1	23.06	5.52	2.2	130	3.93	8	1	2	225	11	2300	2.35	15515	7.33	7.3	2	1	1	0	0	NA	NA	NA	0	12	12	12	0	12	12	12	12	5	12	8
4532	33	2	49	40	2.4	43	92	89	36	28	31.4	1	3	24.76	4.81	1.99	152	2.11	20	2	2	300	14	4700	3.68	9239	NA	9.8	2	1	1	1	1	1	NA	NA	0	5	4	3	1	4	4	3	3	1	2	2
4535	40	2.5	40	32	3.4	46	77	74	35	35	24.6	3	1	20.43	6.77	4.72	175	2.76	17	1	2	225	12	2850	0.3	5104	NA	10.9	2	1	1	0	0	NA	NA	NA	0	8	5	5	0	5	5	5	5	3	5	4
4539	105	1.5	40	35	7.5	76	87	85	36	38	13	5	2	23.42	7.49	3.94	172.49	2.92	16	1	2	187.5	11	2062.5	1.67	9827	0.84	6.7	2	1	0	0	0	NA	NA	NA	0	9	7	7	0	7	7	7	6	2	6	4
4543	32	3	44	39	0.9	40	84	82	34	37	28.5	6	1	23.86	5.06	2.67	49	3.87	9	2	2	75	17	3375	3.6	14003	7.01	9.6	2	2	1	0	0	NA	NA	NA	0	9	4	2	0	2	2	2	2	1	NA	NA
4545	82	2	37	32	3.3	53	83	78	35	36	6.6	2	3	24.3	6.81	2.55	21.43	1.57	14	1	2	225	12	2700	2.51	16584	2.55	7.5	2	1	1	0	0	NA	NA	NA	0	20	19	16	3	19	19	16	15	3	14	9
4546	55	2	52	44	7.5	54	82	80	33	32	19.2	1	1	21.1	10.2	4.61	275	0.859	7	1	1	300	9	2337.5	2.17	9343	1.61	11	2	1	1	0	0	NA	NA	NA	0	8	8	6	1	8	7	6	6	2	6	5
4553	87	2	42	35	3	68	90	86	29	32	16	3	5	26.64	6.74	14.21	246.7	10.35	38	1	1	200	11	2075	2.15	29435	6.76	8.3	2	1	1	0	0	NA	NA	NA	0	25	13	7	4	11	11	7	6	0	6	3
4562	35	3	52	47	3.2	55	83	80	28	32	27.7	1	1	19.1	7.76	5.3	192	3.04	18	3	1	150	11	1962.5	3.55	14760	4.86	11.9	2	1	1	0	0	NA	NA	NA	0	14	14	10	0	13	13	10	13	5	13	7
4573	104	1.5	26	19	3.3	45	79	76	28	31	29	1	2	20.05	6.56	8.51	150	5.47	14	3	2	225	10	1750	3.11	19255	3.18	9.8	2	1	1	0	0	NA	NA	NA	0	18	18	16	2	18	18	16	12	3	12	6
4575	91	2	45	34	10.5	50	87	83	33	32	11	1	4	25.04	5.38	3.03	89	5.77	24	1	2	137.5	13	2137.5	1.99	21674	3.91	9.8	1	1	1	0	0	NA	NA	NA	0	22	18	10	7	18	18	10	11	2	11	10
4577	61	2	49	43	4	68	91	89	33	33	28.1	1	5	21.76	11.25	11.56	112.4	1.44	10	1	2	300	13	3650	4.45	11670	1.77	8.9	2	2	0	0	0	NA	NA	NA	0	6	4	3	0	3	3	3	3	0	NA	NA
4578	77	2	51	46	9	68	85	83	27	28	2.3	6	2	18.18	8.22	7.04	186	2.74	16	1	1	162.5	13	1875	1.15	19108	2.04	11	1	1	1	0	0	NA	NA	NA	0	18	15	11	2	15	15	11	9	2	9	3
4583	64	3	56	28	2.5	56	92	88	39	39	18.1	2	8	21.05	6.66	7.13	236	2.76	13	2	1	200	12	2175	1.18	9320	4.23	14	1	2	1	1	1	1	NA	NA	0	9	8	8	0	8	8	8	6	1	4	4
4588	88	1.5	42	38	3.7	60	91	89	34	33	7.4	5	5	19.78	6.12	5.14	215	4.56	16	2	1	225	12	2612.5	1.63	9820	2.28	12.8	1	2	1	0	0	NA	NA	NA	0	5	4	4	0	4	4	4	3	1	1	0
4594	109	1.2	53	34	3	40	88	85	39	37	38.3	6	1	32.27	6.67	3.02	NA	1.75	7	2	2	350	15	5225	1.34	4068	0.61	10	2	1	1	0	0	NA	NA	NA	0	5	5	3	1	5	5	3	3	2	3	1
4599	46	2	50	38	5.4	54	86	83	37	37	15	3	1	24.1	3.57	10.3	327	2.14	16	1	2	300	14	4050	1.39	7804	2.9	18	2	1	1	0	0	NA	NA	NA	0	10	7	6	1	7	7	6	6	4	5	2
4600	39	2	48	27	1.4	27	91	88	39	38	22	3	3	20.59	7.56	4.96	91.75	2.28	9	2	2	300	10	2775	3.59	5239	1.36	12.6	2	1	1	1	1	1	NA	NA	0	7	7	6	0	6	6	6	5	3	3	2
4601	39	2	59	55	4.1	68	87	85	32	34	19.5	2	5	29.21	6.21	2.89	62.2	1.6	9	1	1	300	12	3825	0.81	21934	2.88	10.6	1	1	1	0	0	NA	NA	NA	0	17	14	11	1	13	13	11	8	3	8	6
4609	38	2	44	40	4.9	41	87	86	29	36	26.6	3	3	21.3	9.38	3.88	201	1.04	5	1	1	300	15	4200	2.57	1254	2.13	9.9	2	1	1	0	0	NA	NA	NA	0	5	4	4	0	4	4	4	4	2	3	2
4610	37	4	43	38	0.5	46	85	83	36	38	25.6	1	9	22.09	7.12	9.23	172	0.94	10	1	1	300	9	2650	3.14	7063	1.24	11.4	2	2	0	0	0	NA	NA	NA	0	8	6	5	0	5	5	5	2	0	NA	NA
4611	72	2	50	48	9.2	59	86	83	36	39	25	1	2	24.55	5.67	8.66	248	3.79	28	4	1	300	10	2700	3.51	29693	8.01	11.4	2	2	1	0	0	NA	NA	NA	0	13	13	10	0	11	11	10	4	1	NA	NA
4617	30	3	42	40	5	30	84	82	26	36	33	1	3	25.07	6.95	21.2	125	8.88	63	1	1	112.5	13	2187.5	8.19	19611	2.05	6.5	2	1	1	0	0	NA	NA	NA	0	18	16	12	2	15	15	12	12	4	12	6
4628	60	2	41	39	4.1	45	86	84	40	45	22	1	2	23.07	8.79	8.81	74.42	3.19	19	1	2	250	12	2750	2.73	11076	3.22	9.3	2	1	0	1	1	1	NA	NA	0	5	5	5	0	5	5	5	5	1	5	3
4629	43	2	70	62	5.3	42	88	85	31	32	6.9	3	3	20.81	7.81	4.39	132	1.21	7	1	2	300	10	2850	6.2	4389	NA	9.6	2	1	1	1	1	1	NA	NA	0	7	6	5	1	6	6	5	5	3	5	4
4634	39	3	44	32	2	68	89	84	38	43	36.6	1	2	26.14	4.22	5.01	316	0.784	12	1	2	300	11	3150	3.1	15743	2.5	12	1	1	1	0	0	NA	NA	NA	0	11	11	10	0	11	11	10	8	1	7	5
4636	54	2.5	49	31	2	58	89	84	35	36	22.5	1	2	24.3	6.47	2.85	53.1	3.6	18	1	2	250	12	2925	1.2	10153	2.72	8.4	2	1	1	0	0	NA	NA	NA	0	14	10	9	0	10	10	9	9	2	9	5
4644	62	2	46	37	5	58	90	87	29	32	20.5	1	3	19.61	6.93	12.03	133.1	7.94	16	4	1	150	10	1575	2.69	21299	3.05	11	1	1	1	0	0	NA	NA	NA	0	17	12	9	1	12	12	9	9	4	9	8
4659	63	2	44	41	6.3	48	88	84	30	32	19.2	6	1	19.91	8.41	25.55	176.2	6.04	22	1	1	112.5	11	1425	1.92	6663	1.43	11.5	1	1	1	0	0	NA	NA	NA	0	9	9	9	0	9	9	9	9	2	9	6
4678	76	3	44	35	4	72	86	83	28	28	9.7	1	1	27	5.66	12.3	209	16.54	65	1	1	150	11	2012.5	3.79	21806	6.79	11	2	1	1	0	0	NA	NA	NA	0	16	15	13	1	15	15	13	13	3	13	12
4680	61	2	58	48	5.4	50	92	91	33	40	15	NA	7	23.73	7.1	5.88	78.6	NA	28	1	2	187.5	13	2237.5	1.56	18841	3.41	11.6	1	1	1	0	0	NA	NA	NA	0	11	8	7	0	7	7	7	6	1	5	4
4682	22	2.5	68	57	4	36	92	90	31	30	30.5	1	1	20.96	7.91	6.97	214	1.21	7	1	1	225	10	2150	4.52	7062	1.31	9.3	1	1	1	0	0	NA	NA	NA	0	7	6	5	0	6	6	5	6	2	5	5
4683	21	2	46	32	1.5	22	75	64	33	28	45.3	3	1	23.65	5.23	4.85	135.1	2.34	14	2	1	300	14	4025	0.83	9438	NA	7.3	2	1	1	0	0	NA	NA	NA	0	11	6	5	0	5	5	5	5	2	3	2
4691	58	2	44	35	4	49	91	88	27	27	10.3	1	2	22.45	7.25	5.79	142	8.86	30	1	1	187.5	11	1737.5	3.53	11080	3.45	12	2	1	1	1	1	1	NA	NA	0	26	19	14	3	18	18	14	13	9	13	12
4692	60	2	52	45	5.5	47	93	90	30	33	26.8	1	3	22.05	6.8	5.9	201	2.77	15	1	1	200	11	2050	0.79	7119	5.86	9.9	2	1	1	0	0	NA	NA	NA	0	23	21	18	1	20	20	18	17	9	17	14

## Sheet: Sheet2
SEQ	Neonatal sex（1=Male,2=Female）	Birth weight (kg)
229	NA	NA
240	2	2.96
314	2	2.8
336	NA	NA
342	NA	NA
380	1	3.2
437	NA	NA
445	NA	NA
468	2	3.3
602	2	3
628	NA	NA
638	1	3.1
638	1	2.95
639	NA	NA
667	1	3.05
667	1	2.65
678	NA	NA
683	1	3.14
697	2	2.85
708	NA	NA
711	NA	NA
735	1	2.41
741	1	2.45
741	2	2.45
801	NA	NA
812	NA	NA
851	NA	NA
898	NA	NA
918	NA	NA
967	NA	NA
1045	1	2.5
1056	NA	NA
1070	2	3.28
1098	NA	NA
1121	NA	NA
1127	NA	NA
1137	1	2.75
1166	1	2.75
1174	NA	NA
1194	NA	NA
1204	NA	NA
1303	NA	NA
1328	NA	NA
1334	NA	NA
1341	NA	NA
1357	NA	NA
1436	NA	NA
1444	NA	NA
1484	2	3.2
1486	NA	NA
1499	NA	NA
1538	NA	NA
1578	1	3.65
1641	NA	NA
1679	NA	NA
1723	1	2.9
1737	NA	NA
1761	1	2.61
1761	2	2.765
1764	NA	NA
1787	1	3.4
1793	NA	NA
1820	NA	NA
1848	1	3.15
1857	NA	NA
1863	1	3.35
1863	1	2.8
1887	NA	NA
1901	1	2.3
1909	2	2.47
1929	NA	NA
1937	NA	NA
1965	2	3.55
1974	NA	NA
1984	2	2.8
1997	2	3.08
1999	NA	NA
2002	NA	NA
2003	2	3.7
2005	NA	NA
2006	NA	NA
2015	2	2.99
2017	NA	NA
2026	1	3.34
2030	NA	NA
2033	1	3.75
2034	NA	NA
2040	NA	NA
2041	NA	NA
2051	NA	NA
2055	1	2.55
2055	2	2.2
2064	2	3
2069	NA	NA
2071	NA	NA
2072	NA	NA
2079	1	3.5
2081	NA	NA
2084	NA	NA
2099	NA	NA
2105	2	3.25
2108	NA	NA
2111	2	2.49
2113	NA	NA
2115	NA	NA
2119	NA	NA
2121	2	3.25
2122	NA	NA
2128	NA	NA
2133	NA	NA
2134	2	3.84
2144	NA	NA
2145	NA	NA
2146	NA	NA
2150	1	2.3
2150	1	2.18
2157	NA	NA
2162	2	2.84
2182	1	3.39
2189	1	1.9
2189	2	1.8
2191	NA	NA
2197	1	3.18
2199	1	1.96
2199	1	2.06
2199	2	2.44
2207	NA	NA
2226	NA	NA
2234	2	1.42
2242	2	3.4
2243	1	2
2255	NA	NA
2262	2	3
2263	NA	NA
2266	NA	NA
2281	NA	NA
2284	1	2.3
2284	2	2.8
2285	1	2.91
2288	NA	NA
2296	NA	NA
2297	NA	NA
2300	2	3.44
2307	2	3.45
2312	2	3.05
2315	2	3.5
2316	NA	NA
2317	1	2.32
2328	1	2.66
2328	2	2.5
2329	2	2.65
2333	1	2.5
2333	2	2.25
2334	NA	NA
2351	NA	NA
2364	NA	NA
2374	2	3.2
2378	NA	NA
2383	1	2.35
2383	1	2.2
2386	2	4
2387	1	3.27
2389	NA	NA
2394	NA	NA
2397	1	3.35
2398	NA	NA
2402	2	3.45
2424	NA	NA
2426	2	3.69
2432	1	3.35
2433	1	2.75
2434	2	3.58
2436	1	3.15
2440	NA	NA
2441	1	2.35
2451	NA	NA
2457	1	2.96
2459	2	3.23
2463	2	2.32
2464	2	2.8
2466	NA	NA
2488	NA	NA
2493	NA	NA
2501	NA	NA
2518	NA	NA
2530	2	3.1
2531	NA	NA
2532	NA	NA
2546	1	2.15
2551	1	4.08
2552	NA	NA
2556	2	2.75
2558	2	3.05
2559	NA	NA
2570	NA	NA
2574	2	2.3
2577	1	3.35
2581	NA	NA
2584	1	3.21
2587	NA	NA
2589	2	3.5
2590	NA	NA
2595	NA	NA
2596	1	3.66
2602	2	2.1
2602	1	2.2
2609	NA	NA
2610	1	3.25
2619	2	2.8
2620	NA	NA
2633	1	4.1
2634	1	3.6
2645	2	3.36
2647	1	2.6
2648	1	2.62
2649	NA	NA
2667	NA	NA
2677	NA	NA
2681	2	2.19
2682	2	3.15
2683	2	2.1
2683	1	2.3
2698	NA	NA
2699	NA	NA
2704	NA	NA
2706	NA	NA
2710	NA	NA
2716	1	2.915
2716	1	2.45
2720	1	2.96
2721	1	2.67
2724	2	3.36
2725	1	3.35
2729	1	3.36
2730	NA	NA
2734	NA	NA
2735	NA	NA
2740	2	1.88
2741	NA	NA
2743	2	2.75
2743	1	2.9
2748	1	3.2
2754	NA	NA
2762	1	2.3
2762	1	2.45
2768	2	3.1
2772	1	2.8
2772	2	2.2
2773	NA	NA
2774	1	2.44
2774	1	2.39
2780	NA	NA
2783	1	3.43
2784	2	3.3
2787	NA	NA
2791	1	3.65
2793	1	3.3
2794	NA	NA
2800	NA	NA
2802	NA	NA
2806	2	3.42
2807	NA	NA
2809	1	2.1
2809	2	2.2
2810	NA	NA
2811	1	3.39
2839	NA	NA
2843	1	2.25
2845	NA	NA
2847	1	3.05
2854	NA	NA
2856	2	2.8
2857	NA	NA
2863	NA	NA
2869	NA	NA
2875	NA	NA
2879	1	2.59
2879	2	2.41
2894	NA	NA
2899	2	2.38
2899	1	2.7
2902	NA	NA
2906	NA	NA
2908	NA	NA
2910	NA	NA
2933	NA	NA
2942	NA	NA
2946	2	2.25
2951	NA	NA
2953	2	3.35
2955	1	3.5
2956	NA	NA
2960	NA	NA
2966	NA	NA
2974	NA	NA
2975	1	2.9
2979	NA	NA
2981	NA	NA
2991	NA	NA
2994	NA	NA
2998	1	3.39
3001	NA	NA
3002	NA	NA
3003	1	2.28
3008	NA	NA
3011	NA	NA
3013	NA	NA
3014	1	2.3
3025	NA	NA
3032	NA	NA
3035	NA	NA
3043	NA	NA
3045	NA	NA
3048	NA	NA
3053	NA	NA
3056	1	2.7
3057	NA	NA
3058	NA	NA
3060	1	2.065
3064	1	3.35
3065	NA	NA
3069	1	2.96
3073	NA	NA
3081	NA	NA
3087	2	3.2
3091	2	4.5
3092	1	3.15
3093	NA	NA
3094	NA	NA
3095	1	4
3100	2	3.85
3101	NA	NA
3103	NA	NA
3110	1	2.7
3121	NA	NA
3126	NA	NA
3130	2	3.8
3133	NA	NA
3134	1	3.22
3135	1	1.6
3137	NA	NA
3141	NA	NA
3152	NA	NA
3156	1	3.2
3157	1	3.5
3168	1	3.47
3192	NA	NA
3199	1	2.36
3199	2	2.75
3203	2	3.5
3210	NA	NA
3216	NA	NA
3221	2	2.5
3221	1	2.3
3222	NA	NA
3223	NA	NA
3227	1	3.3
3234	1	3.1
3238	NA	NA
3240	NA	NA
3241	1	3.2
3243	NA	NA
3245	2	1.95
3261	NA	NA
3288	1	3.845
3299	1	3.7
3302	1	3.22
3303	NA	NA
3304	NA	NA
3311	NA	NA
3313	NA	NA
3316	1	3.37
3327	2	3.06
3333	NA	NA
3336	NA	NA
3338	NA	NA
3344	NA	NA
3346	NA	NA
3347	NA	NA
3348	2	3.56
3349	NA	NA
3359	NA	NA
3361	2	3.55
3362	NA	NA
3366	1	2.97
3370	1	3.15
3378	1	2.96
3379	2	2.86
3381	NA	NA
3382	2	2.16
3395	2	3.22
3400	NA	NA
3402	NA	NA
3417	NA	NA
3423	NA	NA
3424	NA	NA
3431	1	3.5
3437	2	3.58
3445	1	3.3
3449	NA	NA
3455	1	3.65
3458	2	3.27
3461	NA	NA
3468	2	3.2
3469	NA	NA
3476	NA	NA
3477	NA	NA
3481	NA	NA
3483	NA	NA
3505	1	2.8
3506	NA	NA
3510	NA	NA
3513	1	3.88
3514	NA	NA
3516	1	3.65
3521	NA	NA
3526	NA	NA
3530	NA	NA
3534	NA	NA
3538	2	3.2
3540	2	3.1
3542	NA	NA
3546	2	2.6
3547	NA	NA
3561	1	3.4
3567	NA	NA
3570	NA	NA
3577	NA	NA
3578	1	3.35
3583	1	3.8
3594	NA	NA
3596	NA	NA
3602	1	2.65
3606	1	3.28
3609	NA	NA
3618	NA	NA
3619	2	3.09
3632	1	3.5
3637	1	3.13
3638	1	2.92
3639	NA	NA
3640	2	3.53
3645	2	2.65
3653	NA	NA
3662	NA	NA
3663	NA	NA
3669	1	3.8
3670	1	3.56
3674	NA	NA
3679	2	3.8
3680	NA	NA
3684	2	3.5
3687	NA	NA
3691	1	3.74
3700	NA	NA
3701	2	3.12
3702	NA	NA
3703	NA	NA
3707	1	3.7
3708	NA	NA
3713	NA	NA
3717	1	2.7
3722	NA	NA
3728	NA	NA
3733	NA	NA
3735	NA	NA
3738	NA	NA
3740	2	3.4
3742	1	3.22
3744	NA	NA
3762	2	2.8
3770	1	3
3781	1	4.6
3781	1	4.8
3782	2	3.3
3784	2	2.72
3785	NA	NA
3791	2	2.8
3793	2	3.15
3800	NA	NA
3805	2	3.15
3806	1	3.64
3807	NA	NA
3811	1	3.19
3814	NA	NA
3821	NA	NA
3823	NA	NA
3828	1	3.25
3832	2	3.5
3834	1	3.63
3839	2	2.86
3840	NA	NA
3845	NA	NA
3846	NA	NA
3847	NA	NA
3849	NA	NA
3853	2	2.5
3854	2	3.78
3855	1	3.01
3864	NA	NA
3867	NA	NA
3872	NA	NA
3874	NA	NA
3876	1	3.86
3878	2	3.5
3881	1	2.65
3889	NA	NA
3891	1	2.65
3891	2	2.6
3893	NA	NA
3894	1	4.2
3895	NA	NA
3899	2	3.18
3909	NA	NA
3914	2	3.4
3915	NA	NA
3917	NA	NA
3919	1	3
3923	NA	NA
3926	NA	NA
3929	NA	NA
3934	2	3.1
3936	NA	NA
3939	NA	NA
3941	NA	NA
3948	2	3.4
3955	2	3.8
3960	2	3.84
3963	NA	NA
3964	NA	NA
3965	NA	NA
3966	NA	NA
3967	1	2.49
3968	2	3.25
3978	NA	NA
3981	2	2.779
3983	NA	NA
3990	NA	NA
4000	2	3.05
4003	NA	NA
4007	1	3.5
4008	NA	NA
4009	2	3
4012	1	2.18
4014	NA	NA
4028	2	3.2
4032	NA	NA
4035	NA	NA
4041	2	3.1
4045	2	3.7
4048	1	2.9
4055	NA	NA
4065	1	3.45
4072	NA	NA
4074	1	3.7
4082	NA	NA
4086	1	4
4087	2	3.07
4088	1	3.7
4093	NA	NA
4101	2	3.02
4111	NA	NA
4113	1	4
4114	NA	NA
4115	NA	NA
4117	NA	NA
4118	NA	NA
4121	2	3.1
4123	2	2.5
4124	NA	NA
4126	NA	NA
4130	NA	NA
4140	1	3.04
4142	NA	NA
4154	NA	NA
4155	1	2.4
4155	2	2.2
4158	2	4.3
4163	1	2.8
4167	NA	NA
4172	NA	NA
4186	1	3.14
4191	2	2.76
4198	NA	NA
4201	NA	NA
4205	1	3.58
4211	1	3.56
4212	2	3.72
4232	NA	NA
4235	2	3.25
4236	1	3.1
4246	2	3.75
4248	NA	NA
4249	1	3.88
4253	NA	NA
4255	NA	NA
4258	NA	NA
4259	1	3.82
4260	1	2.77
4261	1	3.4
4263	NA	NA
4279	NA	NA
4280	NA	NA
4282	NA	NA
4288	NA	NA
4304	NA	NA
4305	NA	NA
4306	1	3.45
4316	2	3.2
4318	NA	NA
4322	NA	NA
4324	NA	NA
4329	NA	NA
4341	NA	NA
4343	1	3.4
4346	1	3.07
4359	NA	NA
4361	NA	NA
4362	NA	NA
4369	NA	NA
4372	NA	NA
4384	NA	NA
4385	NA	NA
4394	NA	NA
4396	2	3
4397	NA	NA
4402	2	2.6
4405	NA	NA
4406	NA	NA
4421	NA	NA
4431	NA	NA
4447	NA	NA
4452	NA	NA
4460	NA	NA
4462	NA	NA
4477	NA	NA
4484	NA	NA
4496	NA	NA
4513	NA	NA
4522	NA	NA
4525	NA	NA
4530	NA	NA
4532	NA	NA
4535	NA	NA
4539	NA	NA
4543	NA	NA
4545	NA	NA
4546	NA	NA
4553	NA	NA
4562	NA	NA
4573	NA	NA
4575	NA	NA
4577	NA	NA
4578	NA	NA
4583	NA	NA
4588	NA	NA
4594	NA	NA
4599	NA	NA
4600	NA	NA
4601	NA	NA
4609	NA	NA
4610	NA	NA
4611	NA	NA
4617	NA	NA
4628	NA	NA
4629	NA	NA
4634	NA	NA
4636	NA	NA
4644	NA	NA
4659	NA	NA
4678	NA	NA
4680	NA	NA
4682	NA	NA
4683	NA	NA
4691	NA	NA
4692	NA	NA
